# Supplementary material for: Fitness Training for γδ T cells in mouse and human atherosclerosis takes place in plaques and artery tertiary lymphoid organs
Source: Genome Med. 2026 Feb 24;18:26. doi: 10.1186/s13073-026-01613-1 (PMC12931092; doi:10.1186/s13073-026-01613-1)
Supplement: Supplementary file 2 — Additional file 2. Table S1: Information on mouse datasets for multi-sample scRNA-seq integration. Table S2: GO pathway enrichment analysis of γδ T17 cells. Table S3: GO pathway enrichment analysis of γδ T1 cells. Table S4: GO pathway enrichment analysis of NK-like γδ T cells. Table S5: Percentage of unique CDR3 aa sequences of γ and δ chains in γδ T cells of different tissues in different datasets. Table S6: Information on human datasets for multi-sample scRNA-seq integration. Table S7: Re-constructed TCR from stable/asymptomatic and unstable/symptomatic human plaques. Table S8: Re-constructed γδ TCR from stable/asymptomatic and unstable/symptomatic human plaques. [file 13073_2026_1613_MOESM2_ESM.xlsx]

## Sheet: Table S1
Table S1: Information on mouse datasets for multi-sample scRNA-seq integration.
	Data set	Platform	Tissue	Celltype	Mouse strain	Diet	Sex	Age	n	GEO	PMID
1	Pan et al.	10x Genomics Single Cell 3’ Reagent Kits v2	Arterial tissues(including ascending aorta, brachiocephalic artery (BCA) and thoracic aorta)	SMC-lineage cells and non-SMC-lineage cells	Ldlr-/-	HFD and ND	male	8, 16, 24, 34 weeks (0, 8, 16, 26 weeks on HFD)	pooled sample from 3 mice	GSE155513	PMID:38076343
2	Cochain et al.	10X Genomics Single Cell 3’ Reagent Kits v2	Aortas	Total live CD45+ cells	Ldlr-/-	HFD and ND	male	17-19 weeks or 26-28 weeks (11 or 20 weeks on ND or HFD)	pooled sample from 7-9 mice	GSE97310	PMID: 29545365
3	Williams et al.	10X Genomics Single Cell 3’ Reagent Kits v2	Aortas	Total live CD45+ cells	Ldlr-/-, C57BL/6	HFD and ND	/	C57BL/6: 8 weeks; Ldlr-/- mice: 11 weeks(3 weeks on HFD)	pooled sample from 10 mice	GSE154817	PMID: 32895539
4	Örd et al.	10X Genomics Single Cell 3’ Reagent Kits v2	Thoracic aorta	Total live cells	C57BL/6	ND	male	8 months	pooled sample	GSE205930	PMID: 37060905
5	Tyrrell et al.	10X Genomics Single Cell 5'	Aortic plaques from aortic root and arch, spleen	Total live CD3+ cells	AAV-PCAK9 treated C57BL/6, C57BL/6 mice	ND and HFD	female	C57BL/6: 3-months or 18-months; AAV-PCSK9 C57BL/6: 5-months or 21-months	pooled sample	GSE210719	PMID: 37996758
6	Sharma et al.	10X Genomics Single Cell 3’ Reagent Kits v2	Aortic arches	Total live CD45+ cells	AAV-PCSK9 treated C57BL/6	HFD	male and female	28 weeks	pooled sample from 4 mice	GSE141038	PMID: 32336197
7	Ma et al.	10X Genomics Single Cell 3’ Reagent Kits v3	Aortas	Total live CD45+ cells	Apoe-/-	ND and HFD	female	12 weeks (4 weeks on ND or HFD)	pooled sample	GSE190220	PMID: 35175542
8	Wang et al.	10X Genomics Single Cell 5'	Blood, RLN, ATLO and plaque	Total live CD45+ cells	Apoe-/-, C57BL/6	ND	male	78 weeks	pooled sample from 3-5 mice	/	PMID: 37621765
9	Li et al.	10X Genomics Single Cell 3’ Reagent Kits v3	Thymus, spleen, LN	Total live γδ T cells	C57BL/6	ND	male	8 weeks	pooled sample from 25 mice	GSE179422	PMID: 36546093

## Sheet: Table S2
Table S2: GO pathway enrichment analysis of γδ T17 cells.
	ID	term	count	adj_pval	zscore
1	GO:0002181	cytoplasmic translation	77	1.55478e-58	-6.9516
2	GO:0007159	leukocyte cell-cell adhesion	107	1.23773e-45	3.57693
3	GO:0030098	lymphocyte differentiation	110	2.71833e-42	3.05108
4	GO:1903706	regulation of hemopoiesis	97	1.46112e-35	3.95985
5	GO:0070661	leukocyte proliferation	77	7.74632e-25	3.07694
6	GO:0002366	leukocyte activation involved in immune response	68	8.30824e-23	4.12311
7	GO:0002683	negative regulation of immune system process	79	6.18129e-21	4.61286
8	GO:0030099	myeloid cell differentiation	76	2.96328e-20	4.58831
9	GO:0002697	regulation of immune effector process	77	9.28212e-20	3.53278
10	GO:0043254	regulation of protein-containing complex assembly	72	5.80644e-19	3.53553
11	GO:0007015	actin filament organization	72	4.53471e-17	5.18545
12	GO:0050900	leukocyte migration	65	4.60343e-17	3.84508
13	GO:0002460	adaptive immune response based on somatic recombination of immune receptors built from immunoglobulin superfamily domains	74	6.88127e-17	3.02244
14	GO:2001233	regulation of apoptotic signaling pathway	66	8.86953e-17	4.67748
15	GO:0007162	negative regulation of cell adhesion	57	1.77567e-16	4.63586
16	GO:0010563	negative regulation of phosphorus metabolic process	70	2.46873e-16	4.54187
17	GO:0050852	T cell receptor signaling pathway	37	2.59957e-16	0.821995
18	GO:0045862	positive regulation of proteolysis	60	1.04421e-15	4.13118
19	GO:0051090	regulation of DNA-binding transcription factor activity	67	1.55515e-15	4.03159
20	GO:0097193	intrinsic apoptotic signaling pathway	55	1.96857e-15	3.64068
21	GO:0048872	homeostasis of number of cells	61	2.64204e-15	2.68877
22	GO:0032609	interferon-gamma production	35	1.42e-14	1.85934
23	GO:0002429	immune response-activating cell surface receptor signaling pathway	56	8.43124e-14	0.801784
24	GO:0034976	response to endoplasmic reticulum stress	47	1.02036e-13	5.68873
25	GO:0071887	leukocyte apoptotic process	35	1.30365e-13	2.53546
26	GO:0042176	regulation of protein catabolic process	56	1.694e-13	5.61249
27	GO:1903829	positive regulation of protein localization	68	1.84075e-13	6.791
28	GO:1903320	regulation of protein modification by small protein conjugation or removal	46	2.04113e-13	2.65396
29	GO:0032103	positive regulation of response to external stimulus	65	2.05033e-13	2.35666
30	GO:0001818	negative regulation of cytokine production	49	1.39467e-12	3
31	GO:0072659	protein localization to plasma membrane	50	1.44116e-12	5.9397
32	GO:0042113	B cell activation	60	1.05485e-11	2.32379
33	GO:0051098	regulation of binding	57	1.4829e-11	4.10605
34	GO:0051235	maintenance of location	51	1.86016e-11	5.46109
35	GO:0072594	establishment of protein localization to organelle	58	3.23625e-11	6.30271
36	GO:0002831	regulation of response to biotic stimulus	53	3.93064e-11	1.51097
37	GO:2000112	regulation of cellular macromolecule biosynthetic process	62	5.13899e-11	2.032
38	GO:0010631	epithelial cell migration	49	5.24837e-11	4.14286
39	GO:0007264	small GTPase mediated signal transduction	58	5.49609e-11	5.51487
40	GO:0050727	regulation of inflammatory response	52	8.1357e-11	3.3282
41	GO:0140694	non-membrane-bounded organelle assembly	53	8.31543e-11	0.961524
42	GO:0006979	response to oxidative stress	55	1.22819e-10	4.18004
43	GO:0002274	myeloid leukocyte activation	43	1.64263e-10	4.11746
44	GO:0007163	establishment or maintenance of cell polarity	39	3.40857e-10	4.32346
45	GO:0071706	tumor necrosis factor superfamily cytokine production	35	4.64007e-10	2.87352
46	GO:0022604	regulation of cell morphogenesis	48	4.64007e-10	5.19615
47	GO:0050767	regulation of neurogenesis	58	6.48432e-10	4.46442
48	GO:0006874	cellular calcium ion homeostasis	43	1.56201e-09	4.11746
49	GO:0042692	muscle cell differentiation	56	1.64445e-09	4.54344
50	GO:0002237	response to molecule of bacterial origin	52	3.11896e-09	2.7735
51	GO:0045598	regulation of fat cell differentiation	29	3.13649e-09	3.8996
52	GO:0052548	regulation of endopeptidase activity	48	3.90501e-09	4.04145
53	GO:0050708	regulation of protein secretion	43	5.4104e-09	4.72746
54	GO:1903532	positive regulation of secretion by cell	48	5.50713e-09	5.19615
55	GO:0016032	viral process	47	6.74013e-09	3.06316
56	GO:0018212	peptidyl-tyrosine modification	44	8.85966e-09	3.31662
57	GO:0010720	positive regulation of cell development	49	9.78513e-09	4.71429
58	GO:0150115	cell-substrate junction organization	23	9.78513e-09	3.96177
59	GO:0045444	fat cell differentiation	39	1.00145e-08	4.32346
60	GO:0006457	protein folding	30	1.13798e-08	5.11208
61	GO:0022411	cellular component disassembly	53	1.38714e-08	4.5329
62	GO:0006605	protein targeting	40	1.75599e-08	4.11096
63	GO:0018209	peptidyl-serine modification	46	1.76299e-08	2.94884
64	GO:0034329	cell junction assembly	53	2.13236e-08	4.80762
65	GO:0019221	cytokine-mediated signaling pathway	51	2.39814e-08	3.5007
66	GO:0032623	interleukin-2 production	19	2.8235e-08	0.688247
67	GO:0032535	regulation of cellular component size	49	2.90802e-08	4.71429
68	GO:0009895	negative regulation of catabolic process	43	3.00477e-08	3.50747
69	GO:0019882	antigen processing and presentation	25	3.60389e-08	1.4
70	GO:1901652	response to peptide	51	4.67234e-08	4.90098
71	GO:0010959	regulation of metal ion transport	53	5.3341e-08	5.08234
72	GO:0045765	regulation of angiogenesis	41	6.28296e-08	3.27965
73	GO:0060537	muscle tissue development	55	1.00922e-07	4.7194
74	GO:0043087	regulation of GTPase activity	44	1.02732e-07	2.7136
75	GO:0032635	interleukin-6 production	29	1.02926e-07	3.8996
76	GO:0002507	tolerance induction	12	1.07395e-07	2.3094
77	GO:0006914	autophagy	53	1.11245e-07	5.08234
78	GO:0048545	response to steroid hormone	34	1.11907e-07	4.11597
79	GO:0048732	gland development	54	1.14503e-07	4.35465
80	GO:1903828	negative regulation of protein localization	33	1.14658e-07	4.7001
81	GO:0034113	heterotypic cell-cell adhesion	16	1.18616e-07	1.5
82	GO:0048535	lymph node development	12	1.58966e-07	2.3094
83	GO:0034504	protein localization to nucleus	41	1.67478e-07	5.15373
84	GO:0010810	regulation of cell-substrate adhesion	33	1.71749e-07	5.04825
85	GO:0031589	cell-substrate adhesion	45	1.7413e-07	4.62121
86	GO:0071456	cellular response to hypoxia	22	1.77772e-07	4.69042
87	GO:0097581	lamellipodium organization	20	1.8564e-07	3.1305
88	GO:0043161	proteasome-mediated ubiquitin-dependent protein catabolic process	50	1.95812e-07	4.80833
89	GO:0042063	gliogenesis	44	2.48172e-07	2.7136
90	GO:0000082	G1/S transition of mitotic cell cycle	33	2.80337e-07	2.95932
91	GO:0007249	I-kappaB kinase/NF-kappaB signaling	33	2.80337e-07	3.65563
92	GO:0033002	muscle cell proliferation	36	2.95068e-07	3.33333
93	GO:0042060	wound healing	45	3.31702e-07	4.32306
94	GO:0070997	neuron death	50	4.31318e-07	3.9598
95	GO:0002347	response to tumor cell	14	5.20106e-07	0.534522
96	GO:0019216	regulation of lipid metabolic process	45	5.9068e-07	5.21749
97	GO:0070371	ERK1 and ERK2 cascade	42	6.3513e-07	3.70328
98	GO:0045445	myoblast differentiation	22	6.8475e-07	2.98481
99	GO:0042267	natural killer cell mediated cytotoxicity	18	7.37776e-07	0.471405
100	GO:0032102	negative regulation of response to external stimulus	46	8.79343e-07	3.53861
101	GO:0019722	calcium-mediated signaling	29	9.23399e-07	3.15682
102	GO:0006887	exocytosis	47	9.76448e-07	4.81354
103	GO:0071322	cellular response to carbohydrate stimulus	26	1.06919e-06	2.74563
104	GO:0016197	endosomal transport	32	1.24361e-06	4.94975
105	GO:0031346	positive regulation of cell projection organization	48	1.37715e-06	4.6188
106	GO:0051656	establishment of organelle localization	49	1.39959e-06	5.57143
107	GO:0001906	cell killing	35	1.54139e-06	0.845154
108	GO:0030101	natural killer cell activation	21	1.5753e-06	0.654654
109	GO:0006665	sphingolipid metabolic process	24	1.58831e-06	4.08248
110	GO:0031647	regulation of protein stability	38	1.6774e-06	3.24443
111	GO:0009141	nucleoside triphosphate metabolic process	35	1.74967e-06	3.88771
112	GO:0032655	regulation of interleukin-12 production	15	2.1319e-06	1.29099
113	GO:0009100	glycoprotein metabolic process	41	2.1916e-06	4.84139
114	GO:0034341	response to interferon-gamma	23	2.3679e-06	1.87663
115	GO:0030522	intracellular receptor signaling pathway	30	2.40802e-06	3.65148
116	GO:0044772	mitotic cell cycle phase transition	48	2.40915e-06	3.17543
117	GO:0001666	response to hypoxia	30	2.63893e-06	4.38178
118	GO:0045787	positive regulation of cell cycle	41	2.68929e-06	2.03026
119	GO:0002064	epithelial cell development	32	3.05758e-06	4.94975
120	GO:0048762	mesenchymal cell differentiation	32	3.05758e-06	2.47487
121	GO:0072593	reactive oxygen species metabolic process	32	3.05758e-06	3.88909
122	GO:0071900	regulation of protein serine/threonine kinase activity	40	3.08311e-06	3.16228
123	GO:0050678	regulation of epithelial cell proliferation	47	3.14304e-06	2.18797
124	GO:0090257	regulation of muscle system process	33	3.20258e-06	2.95932
125	GO:0006909	phagocytosis	43	3.72275e-06	3.20247
126	GO:0042254	ribosome biogenesis	36	4.07964e-06	-3.66667
127	GO:0031099	regeneration	24	4.17999e-06	2.44949
128	GO:0006898	receptor-mediated endocytosis	34	4.21402e-06	3.77297
129	GO:0051346	negative regulation of hydrolase activity	41	4.45895e-06	4.84139
130	GO:0033632	regulation of cell-cell adhesion mediated by integrin	7	4.47806e-06	-1.13389
131	GO:0033619	membrane protein proteolysis	14	5.00335e-06	2.67261
132	GO:0006809	nitric oxide biosynthetic process	17	5.31855e-06	2.18282
133	GO:0033157	regulation of intracellular protein transport	30	5.57195e-06	3.65148
134	GO:0015833	peptide transport	37	7.0205e-06	4.76757
135	GO:0032652	regulation of interleukin-1 production	20	7.21868e-06	1.78885
136	GO:0071496	cellular response to external stimulus	36	7.5745e-06	4
137	GO:0031331	positive regulation of cellular catabolic process	45	8.08397e-06	4.02492
138	GO:0071353	cellular response to interleukin-4	10	8.24587e-06	-0.632456
139	GO:0003012	muscle system process	45	8.51367e-06	3.72678
140	GO:0006163	purine nucleotide metabolic process	46	1.01696e-05	5.01303
141	GO:0051604	protein maturation	40	1.09525e-05	4.42719
142	GO:0033627	cell adhesion mediated by integrin	17	1.11741e-05	1.21268
143	GO:0006091	generation of precursor metabolites and energy	47	1.11935e-05	4.52181
144	GO:0016055	Wnt signaling pathway	46	1.12571e-05	4.12837
145	GO:0031345	negative regulation of cell projection organization	28	1.21739e-05	3.77964
146	GO:0032922	circadian regulation of gene expression	15	1.26841e-05	3.35659
147	GO:0014065	phosphatidylinositol 3-kinase signaling	21	1.48952e-05	2.83683
148	GO:0040013	negative regulation of locomotion	39	1.60384e-05	4.32346
149	GO:0048638	regulation of developmental growth	42	1.65867e-05	3.08607
150	GO:0001558	regulation of cell growth	46	1.7028e-05	3.83349
151	GO:0007229	integrin-mediated signaling pathway	18	1.8803e-05	2.35702
152	GO:1904019	epithelial cell apoptotic process	22	2.01409e-05	2.55841
153	GO:0016311	dephosphorylation	38	2.13832e-05	3.24443
154	GO:0032677	regulation of interleukin-8 production	15	2.40089e-05	1.80739
155	GO:0072331	signal transduction by p53 class mediator	22	2.4808e-05	-0.426401
156	GO:0070555	response to interleukin-1	17	2.50896e-05	2.18282
157	GO:0038061	NIK/NF-kappaB signaling	19	2.84297e-05	2.9824
158	GO:0001659	temperature homeostasis	25	3.45553e-05	3.8
159	GO:0006839	mitochondrial transport	22	3.6493e-05	2.55841
160	GO:0048511	rhythmic process	34	3.79495e-05	4.45896
161	GO:0009615	response to virus	37	3.81791e-05	2.46598
162	GO:0086103	G protein-coupled receptor signaling pathway involved in heart process	7	3.93764e-05	1.88982
163	GO:0046777	protein autophosphorylation	29	3.97891e-05	3.15682
164	GO:0035601	protein deacylation	20	5.34376e-05	2.23607
165	GO:0071498	cellular response to fluid shear stress	7	5.93101e-05	1.88982
166	GO:0043270	positive regulation of ion transport	36	6.65838e-05	4.66667
167	GO:0035264	multicellular organism growth	27	7.43228e-05	1.73205
168	GO:0045861	negative regulation of proteolysis	37	8.33065e-05	4.10997
169	GO:0002200	somatic diversification of immune receptors	15	9.62619e-05	-0.774597
170	GO:0034612	response to tumor necrosis factor	25	9.65509e-05	2.6
171	GO:0048771	tissue remodeling	25	0.00010472	3
172	GO:0043588	skin development	34	0.000104906	3.77297
173	GO:0071560	cellular response to transforming growth factor beta stimulus	28	0.000105994	2.64575
174	GO:0002437	inflammatory response to antigenic stimulus	14	0.000112424	1.60357
175	GO:0033674	positive regulation of kinase activity	42	0.000120491	4.01189
176	GO:0097696	receptor signaling pathway via STAT	25	0.000122231	2.2
177	GO:0062012	regulation of small molecule metabolic process	37	0.000122812	4.43877
178	GO:0051881	regulation of mitochondrial membrane potential	15	0.000125066	2.84019
179	GO:0002532	production of molecular mediator involved in inflammatory response	16	0.000130011	2
180	GO:0120032	regulation of plasma membrane bounded cell projection assembly	25	0.000130382	3.4
181	GO:0043491	protein kinase B signaling	25	0.000139797	3
182	GO:0045730	respiratory burst	8	0.000142171	0.707107
183	GO:0016358	dendrite development	33	0.000145264	4.00379
184	GO:0007204	positive regulation of cytosolic calcium ion concentration	27	0.000149329	2.11695
185	GO:0061448	connective tissue development	32	0.000153517	4.24264
186	GO:0002224	toll-like receptor signaling pathway	18	0.000172018	2.82843
187	GO:0031532	actin cytoskeleton reorganization	17	0.000179459	3.15296
188	GO:0006913	nucleocytoplasmic transport	35	0.000180522	3.88771
189	GO:0043409	negative regulation of MAPK cascade	23	0.00021182	2.29366
190	GO:0043484	regulation of RNA splicing	23	0.00021182	-0.208514
191	GO:0002377	immunoglobulin production	30	0.000215102	1.09545
192	GO:0008277	regulation of G protein-coupled receptor signaling pathway	19	0.000215108	2.06474
193	GO:0042593	glucose homeostasis	31	0.000216661	3.77171
194	GO:0010639	negative regulation of organelle organization	37	0.000224914	2.79478
195	GO:1903034	regulation of response to wounding	22	0.000257496	2.98481
196	GO:0038066	p38MAPK cascade	11	0.000274055	2.7136
197	GO:0042982	amyloid precursor protein metabolic process	13	0.000287259	2.49615
198	GO:0030865	cortical cytoskeleton organization	12	0.000288549	2.3094
199	GO:0043620	regulation of DNA-templated transcription in response to stress	11	0.000319604	2.11058
200	GO:0008637	apoptotic mitochondrial changes	17	0.000326394	2.66789
201	GO:0007409	axonogenesis	44	0.000334161	4.22116
202	GO:0003330	regulation of extracellular matrix constituent secretion	5	0.000339927	2.23607
203	GO:0048144	fibroblast proliferation	19	0.000393798	2.9824
204	GO:0030100	regulation of endocytosis	26	0.000406582	3.92232
205	GO:0043113	receptor clustering	13	0.000419885	1.38675
206	GO:0048193	Golgi vesicle transport	29	0.000424905	4.64238
207	GO:0022618	ribonucleoprotein complex assembly	21	0.000459883	-2.83683
208	GO:0001503	ossification	39	0.000481208	2.72218
209	GO:0016482	cytosolic transport	20	0.000520557	4.02492
210	GO:0003015	heart process	27	0.000525744	2.11695
211	GO:0031098	stress-activated protein kinase signaling cascade	27	0.000525744	3.65655
212	GO:0051014	actin filament severing	6	0.000563151	1.63299
213	GO:0098760	response to interleukin-7	6	0.000563151	0.816497
214	GO:0009988	cell-cell recognition	13	0.000592544	0.27735
215	GO:2000737	negative regulation of stem cell differentiation	8	0.000597774	0
216	GO:0045664	regulation of neuron differentiation	26	0.000651921	1.96116
217	GO:1903531	negative regulation of secretion by cell	21	0.000651921	4.14614
218	GO:0006006	glucose metabolic process	24	0.000662036	3.67423
219	GO:0048588	developmental cell growth	28	0.000695031	3.40168
220	GO:0090150	establishment of protein localization to membrane	27	0.000695896	3.27165
221	GO:0032409	regulation of transporter activity	31	0.00073762	3.77171
222	GO:0007029	endoplasmic reticulum organization	14	0.00073762	3.74166
223	GO:1903729	regulation of plasma membrane organization	6	0.000778192	1.63299
224	GO:0009309	amine biosynthetic process	9	0.000919212	2.33333
225	GO:0060562	epithelial tube morphogenesis	36	0.000976252	3.33333
226	GO:0016050	vesicle organization	31	0.0009943	5.56776
227	GO:0002065	columnar/cuboidal epithelial cell differentiation	18	0.00113845	1.41421
228	GO:0009314	response to radiation	38	0.00117509	4.21776
229	GO:0031667	response to nutrient levels	35	0.00121788	4.22577
230	GO:0009636	response to toxic substance	16	0.00122738	2.5
231	GO:0044321	response to leptin	6	0.00138355	1.63299
232	GO:0090594	inflammatory response to wounding	6	0.00138355	1.63299
233	GO:0035019	somatic stem cell population maintenance	13	0.00141787	0.27735
234	GO:0032835	glomerulus development	11	0.00142361	1.50756
235	GO:0070265	necrotic cell death	11	0.00142361	2.7136
236	GO:0090092	regulation of transmembrane receptor protein serine/threonine kinase signaling pathway	27	0.0014826	2.11695
237	GO:0006575	cellular modified amino acid metabolic process	22	0.00150593	3.41121
238	GO:0010876	lipid localization	40	0.00154662	5.37587
239	GO:0000910	cytokinesis	21	0.00156333	2.83683
240	GO:0090287	regulation of cellular response to growth factor stimulus	30	0.00157341	1.82574
241	GO:0048008	platelet-derived growth factor receptor signaling pathway	11	0.0015955	3.31662
242	GO:0035265	organ growth	23	0.00160953	1.4596
243	GO:0014812	muscle cell migration	16	0.00169197	1.5
244	GO:0035994	response to muscle stretch	6	0.00177195	1.63299
245	GO:0050878	regulation of body fluid levels	34	0.00177195	3.08697
246	GO:0034470	ncRNA processing	35	0.00190468	-1.85934
247	GO:0050807	regulation of synapse organization	26	0.00193888	3.13786
248	GO:0030048	actin filament-based movement	16	0.00196583	2.5
249	GO:0045927	positive regulation of growth	30	0.0020655	3.28634
250	GO:0031579	membrane raft organization	6	0.00226313	0
251	GO:0048863	stem cell differentiation	27	0.00231017	1.34715
252	GO:1901136	carbohydrate derivative catabolic process	18	0.00231017	3.29983
253	GO:0003007	heart morphogenesis	27	0.00243032	3.27165
254	GO:0090239	regulation of histone H4 acetylation	5	0.00245886	1.34164
255	GO:0051341	regulation of oxidoreductase activity	13	0.00271456	2.49615
256	GO:1901983	regulation of protein acetylation	13	0.00271456	2.49615
257	GO:0006576	cellular biogenic amine metabolic process	14	0.0029036	3.20713
258	GO:0010657	muscle cell apoptotic process	14	0.0029036	2.13809
259	GO:0034110	regulation of homotypic cell-cell adhesion	8	0.00290671	-1.41421
260	GO:0010469	regulation of signaling receptor activity	17	0.00303688	2.66789
261	GO:0032653	regulation of interleukin-10 production	10	0.00306171	1.26491
262	GO:0007009	plasma membrane organization	18	0.00317185	1.88562
263	GO:0006968	cellular defense response	5	0.00324652	0.447214
264	GO:0032642	regulation of chemokine production	14	0.00340356	1.06904
265	GO:0034763	negative regulation of transmembrane transport	17	0.00348266	2.66789
266	GO:0036465	synaptic vesicle recycling	12	0.00350133	2.88675
267	GO:0050808	synapse organization	40	0.00382439	4.42719
268	GO:0003158	endothelium development	16	0.00403634	3
269	GO:0010038	response to metal ion	27	0.00430044	3.65655
270	GO:0045747	positive regulation of Notch signaling pathway	8	0.00442719	1.41421
271	GO:0008654	phospholipid biosynthetic process	22	0.00447522	4.26401
272	GO:0032355	response to estradiol	9	0.00471953	2.33333
273	GO:0001655	urogenital system development	33	0.00474517	2.95932
274	GO:0007034	vacuolar transport	17	0.00504167	4.12311
275	GO:0046685	response to arsenic-containing substance	6	0.00508963	1.63299
276	GO:0044262	cellular carbohydrate metabolic process	27	0.00556438	3.27165
277	GO:0010586	miRNA metabolic process	14	0.00566481	3.74166
278	GO:0007219	Notch signaling pathway	19	0.00569194	3.44124
279	GO:0006790	sulfur compound metabolic process	29	0.00600213	4.64238
280	GO:0006644	phospholipid metabolic process	31	0.00617587	4.84934
281	GO:0071214	cellular response to abiotic stimulus	29	0.00623769	4.27099
282	GO:0003170	heart valve development	9	0.00653154	2.33333
283	GO:0072537	fibroblast activation	5	0.00666089	2.23607
284	GO:1900117	regulation of execution phase of apoptosis	5	0.00666089	1.34164
285	GO:0048608	reproductive structure development	28	0.00716429	3.77964
286	GO:1901617	organic hydroxy compound biosynthetic process	22	0.00749493	3.83761
287	GO:0042391	regulation of membrane potential	37	0.00749493	3.12358
288	GO:0055088	lipid homeostasis	18	0.00788878	3.77124
289	GO:0031641	regulation of myelination	9	0.00796918	1.66667
290	GO:0035924	cellular response to vascular endothelial growth factor stimulus	9	0.00796918	1.66667
291	GO:0034109	homotypic cell-cell adhesion	11	0.00816781	-0.301511
292	GO:0043462	regulation of ATP-dependent activity	10	0.00820011	1.89737
293	GO:0043010	camera-type eye development	31	0.0083863	3.77171
294	GO:0060249	anatomical structure homeostasis	29	0.00893514	4.27099
295	GO:0001890	placenta development	18	0.00915946	1.88562
296	GO:0008380	RNA splicing	34	0.00919054	0
297	GO:0022406	membrane docking	11	0.0095511	3.31662
298	GO:0032754	positive regulation of interleukin-5 production	4	0.00969	1
299	GO:0048569	post-embryonic animal organ development	5	0.00969	0.447214

## Sheet: Table S3
Table S3: GO pathway enrichment analysis of γδ T1 cells.
	ID	term	count	adj_pval	zscore
1	GO:0050863	regulation of T cell activation	57	2.2455e-31	-2.51661
2	GO:0046631	alpha-beta T cell activation	42	8.22567e-30	-0.617213
3	GO:1902105	regulation of leukocyte differentiation	53	1.22947e-29	-1.78569
4	GO:0030098	lymphocyte differentiation	60	1.34722e-29	-2.32379
5	GO:0002697	regulation of immune effector process	50	2.97003e-21	1.41421
6	GO:0002683	negative regulation of immune system process	49	2.13244e-20	-0.142857
7	GO:0002429	immune response-activating cell surface receptor signaling pathway	39	5.09188e-17	-0.160128
8	GO:0070661	leukocyte proliferation	40	1.9385e-16	-0.948683
9	GO:0032609	interferon-gamma production	25	1.2738e-15	-0.2
10	GO:0031349	positive regulation of defense response	34	7.67649e-15	2.40098
11	GO:0050900	leukocyte migration	37	3.54975e-14	0.493197
12	GO:0030099	myeloid cell differentiation	39	1.10745e-13	-0.800641
13	GO:0030101	natural killer cell activation	21	2.69194e-13	2.83683
14	GO:0002366	leukocyte activation involved in immune response	33	3.23449e-13	-0.174078
15	GO:0002831	regulation of response to biotic stimulus	35	3.26111e-13	1.52128
16	GO:0001818	negative regulation of cytokine production	30	4.19026e-12	0
17	GO:0050727	regulation of inflammatory response	33	6.11875e-12	-0.174078
18	GO:0006816	calcium ion transport	36	1.31777e-11	0
19	GO:0007162	negative regulation of cell adhesion	30	1.44425e-11	0
20	GO:0048872	homeostasis of number of cells	32	5.14464e-11	-1.41421
21	GO:0043270	positive regulation of ion transport	30	1.35225e-10	-0.365148
22	GO:0032680	regulation of tumor necrosis factor production	21	2.09115e-09	0.218218
23	GO:0002274	myeloid leukocyte activation	25	2.66867e-09	-0.2
24	GO:0002460	adaptive immune response based on somatic recombination of immune receptors built from immunoglobulin superfamily domains	33	7.32655e-09	1.21854
25	GO:1904062	regulation of cation transmembrane transport	30	1.03619e-08	-1.09545
26	GO:0002237	response to molecule of bacterial origin	29	2.83476e-08	-0.185695
27	GO:0060326	cell chemotaxis	25	4.32212e-08	1
28	GO:0010563	negative regulation of phosphorus metabolic process	30	7.37683e-08	-1.09545
29	GO:0002507	tolerance induction	9	7.80273e-08	-1.66667
30	GO:0097028	dendritic cell differentiation	10	1.88361e-07	-1.26491
31	GO:0034341	response to interferon-gamma	16	2.13779e-07	0
32	GO:0032102	negative regulation of response to external stimulus	27	4.08332e-07	-0.19245
33	GO:1904019	epithelial cell apoptotic process	16	4.99953e-07	-0.5
34	GO:0045765	regulation of angiogenesis	23	5.40159e-07	-0.208514
35	GO:0019221	cytokine-mediated signaling pathway	27	7.74805e-07	1.34715
36	GO:0019722	calcium-mediated signaling	18	8.17312e-07	-0.471405
37	GO:0014065	phosphatidylinositol 3-kinase signaling	15	8.35271e-07	-0.774597
38	GO:1901652	response to peptide	27	1.14168e-06	-0.19245
39	GO:0007229	integrin-mediated signaling pathway	13	1.73122e-06	0.83205
40	GO:0042113	B cell activation	27	1.74356e-06	-1.34715
41	GO:0034976	response to endoplasmic reticulum stress	20	2.02696e-06	-2.23607
42	GO:0052548	regulation of endopeptidase activity	24	2.09132e-06	-2.04124
43	GO:0034113	heterotypic cell-cell adhesion	10	2.10333e-06	1.26491
44	GO:0007204	positive regulation of cytosolic calcium ion concentration	19	2.15779e-06	0.229416
45	GO:0032623	interleukin-2 production	11	2.71243e-06	-0.301511
46	GO:0018108	peptidyl-tyrosine phosphorylation	22	3.77406e-06	1.2792
47	GO:0043087	regulation of GTPase activity	23	4.53944e-06	-1.87663
48	GO:0006979	response to oxidative stress	25	4.5798e-06	-1.4
49	GO:0051235	maintenance of location	22	1.01637e-05	-1.2792
50	GO:0031589	cell-substrate adhesion	23	1.10971e-05	-1.04257
51	GO:0007015	actin filament organization	26	1.18428e-05	-2.35339
52	GO:0071887	leukocyte apoptotic process	14	1.42091e-05	-1.06904
53	GO:0032922	circadian regulation of gene expression	10	1.63416e-05	-1.89737
54	GO:0031668	cellular response to extracellular stimulus	18	1.64801e-05	0
55	GO:0006470	protein dephosphorylation	18	2.38245e-05	0
56	GO:0048732	gland development	26	2.69128e-05	-3.13786
57	GO:2001233	regulation of apoptotic signaling pathway	23	3.5956e-05	-0.625543
58	GO:0048660	regulation of smooth muscle cell proliferation	15	3.5956e-05	-0.258199
59	GO:0006091	generation of precursor metabolites and energy	25	4.12516e-05	-3
60	GO:0001659	temperature homeostasis	15	4.56838e-05	0.258199
61	GO:0042060	wound healing	22	4.95409e-05	0
62	GO:0046777	protein autophosphorylation	17	4.97596e-05	0.242536
63	GO:0043122	regulation of I-kappaB kinase/NF-kappaB signaling	15	5.08947e-05	-0.258199
64	GO:0032611	interleukin-1 beta production	11	5.13263e-05	-1.50756
65	GO:0071560	cellular response to transforming growth factor beta stimulus	17	5.18526e-05	0.242536
66	GO:0010720	positive regulation of cell development	22	5.65463e-05	-0.426401
67	GO:0090158	endoplasmic reticulum membrane organization	5	5.99643e-05	-1.34164
68	GO:0045598	regulation of fat cell differentiation	13	7.31736e-05	-0.27735
69	GO:0006875	cellular metal ion homeostasis	23	8.25074e-05	-0.208514
70	GO:0010657	muscle cell apoptotic process	11	8.2707e-05	0.301511
71	GO:0033627	cell adhesion mediated by integrin	10	9.87174e-05	-0.632456
72	GO:0031099	regeneration	13	0.000100462	-0.83205
73	GO:0007264	small GTPase mediated signal transduction	23	0.000111544	-0.625543
74	GO:0051098	regulation of binding	22	0.000130999	-2.13201
75	GO:0034110	regulation of homotypic cell-cell adhesion	7	0.000134467	-0.377964
76	GO:0070371	ERK1 and ERK2 cascade	20	0.000140709	0
77	GO:0050678	regulation of epithelial cell proliferation	23	0.000142806	-1.4596
78	GO:0098760	response to interleukin-7	5	0.000151428	-1.34164
79	GO:0070555	response to interleukin-1	10	0.000160288	-0.632456
80	GO:0051897	positive regulation of protein kinase B signaling	11	0.000170791	-2.11058
81	GO:0045862	positive regulation of proteolysis	20	0.000177764	-1.34164
82	GO:0043433	negative regulation of DNA-binding transcription factor activity	13	0.000238022	0.27735
83	GO:1903829	positive regulation of protein localization	24	0.000247058	-2.04124
84	GO:0019882	antigen processing and presentation	11	0.000330037	0.904534
85	GO:0006809	nitric oxide biosynthetic process	9	0.000340275	1
86	GO:0071900	regulation of protein serine/threonine kinase activity	19	0.000357086	-0.229416
87	GO:0097696	receptor signaling pathway via STAT	14	0.000375282	1.60357
88	GO:0007157	heterophilic cell-cell adhesion via plasma membrane cell adhesion molecules	7	0.000417462	-1.13389
89	GO:0048608	reproductive structure development	18	0.000453258	-1.88562
90	GO:0071356	cellular response to tumor necrosis factor	13	0.000453258	0.27735
91	GO:2000146	negative regulation of cell motility	18	0.000468766	-0.942809
92	GO:0014909	smooth muscle cell migration	10	0.000476965	0.632456
93	GO:0001655	urogenital system development	20	0.000539526	-2.23607
94	GO:2000377	regulation of reactive oxygen species metabolic process	12	0.000545115	-0.57735
95	GO:0042063	gliogenesis	19	0.000593863	-0.229416
96	GO:0070306	lens fiber cell differentiation	6	0.000606793	0
97	GO:0002064	epithelial cell development	15	0.000625944	-1.29099
98	GO:0006006	glucose metabolic process	14	0.000625944	-2.67261
99	GO:0060562	epithelial tube morphogenesis	20	0.000637652	-1.78885
100	GO:0051346	negative regulation of hydrolase activity	19	0.000647956	-2.9824
101	GO:0097193	intrinsic apoptotic signaling pathway	17	0.000787187	-0.727607
102	GO:0009205	purine ribonucleoside triphosphate metabolic process	15	0.000792369	-2.84019
103	GO:0001667	ameboidal-type cell migration	22	0.000815516	-0.426401
104	GO:0043113	receptor clustering	8	0.000899357	-1.41421
105	GO:1903317	regulation of protein maturation	8	0.000899357	-2.12132
106	GO:0009636	response to toxic substance	10	0.000934631	0
107	GO:0009101	glycoprotein biosynthetic process	16	0.000993672	-2.5
108	GO:0050878	regulation of body fluid levels	19	0.00100282	-0.229416
109	GO:0009266	response to temperature stimulus	12	0.00100488	-1.1547
110	GO:1903036	positive regulation of response to wounding	8	0.00104313	-1.41421
111	GO:0050792	regulation of viral process	12	0.00104555	-1.1547
112	GO:2000112	regulation of cellular macromolecule biosynthetic process	22	0.00104912	-2.55841
113	GO:0031333	negative regulation of protein-containing complex assembly	11	0.00115774	-0.904534
114	GO:0048102	autophagic cell death	4	0.00125826	-1
115	GO:0006887	exocytosis	20	0.00125919	0
116	GO:0006909	phagocytosis	19	0.00128776	-0.688247
117	GO:0010038	response to metal ion	16	0.0013214	-1
118	GO:0060713	labyrinthine layer morphogenesis	5	0.00135005	-0.447214
119	GO:0043254	regulation of protein-containing complex assembly	20	0.00135171	-1.78885
120	GO:0001837	epithelial to mesenchymal transition	11	0.00139878	-0.904534
121	GO:0050767	regulation of neurogenesis	21	0.00152279	-1.09109
122	GO:0051384	response to glucocorticoid	8	0.0017043	0.707107
123	GO:0051403	stress-activated MAPK cascade	14	0.00173159	-1.60357
124	GO:0051090	regulation of DNA-binding transcription factor activity	20	0.00178588	0.447214
125	GO:0071456	cellular response to hypoxia	9	0.00180205	-2.33333
126	GO:0007517	muscle organ development	18	0.00184193	-1.41421
127	GO:0071498	cellular response to fluid shear stress	4	0.00191229	-1
128	GO:0001666	response to hypoxia	13	0.0020129	-2.49615
129	GO:0032967	positive regulation of collagen biosynthetic process	5	0.00201979	-1.34164
130	GO:0001763	morphogenesis of a branching structure	14	0.00203952	-0.534522
131	GO:0031647	regulation of protein stability	16	0.00212635	-1
132	GO:0070997	neuron death	20	0.00245949	0.894427
133	GO:0051047	positive regulation of secretion	19	0.00269605	-2.06474
134	GO:0001892	embryonic placenta development	9	0.0027136	1
135	GO:0072537	fibroblast activation	4	0.00273887	-1
136	GO:0008637	apoptotic mitochondrial changes	9	0.00283194	-1.66667
137	GO:0014706	striated muscle tissue development	15	0.00283194	-1.80739
138	GO:0060537	muscle tissue development	21	0.00297676	-1.09109
139	GO:0002181	cytoplasmic translation	10	0.00297676	-1.26491
140	GO:0006665	sphingolipid metabolic process	10	0.00297676	-1.89737
141	GO:0048771	tissue remodeling	12	0.00312112	-1.73205
142	GO:0055088	lipid homeostasis	11	0.00343986	-2.7136
143	GO:1903034	regulation of response to wounding	11	0.00343986	-0.904534
144	GO:0010876	lipid localization	20	0.00373855	-2.23607
145	GO:0002437	inflammatory response to antigenic stimulus	7	0.00385827	-1.13389
146	GO:0021953	central nervous system neuron differentiation	12	0.00397136	-0.57735
147	GO:0060485	mesenchyme development	15	0.00407767	-0.258199
148	GO:0032594	protein transport within lipid bilayer	3	0.00457067	-0.57735
149	GO:0071895	odontoblast differentiation	3	0.00457067	-0.57735
150	GO:0034329	cell junction assembly	19	0.00470159	0.229416
151	GO:0042832	defense response to protozoan	5	0.00479359	0.447214
152	GO:0035051	cardiocyte differentiation	11	0.00480692	-0.904534
153	GO:0043409	negative regulation of MAPK cascade	11	0.00497789	0.301511
154	GO:0035265	organ growth	12	0.00520567	-1.1547
155	GO:0007009	plasma membrane organization	10	0.00555363	0.632456
156	GO:0097011	cellular response to granulocyte macrophage colony-stimulating factor stimulus	3	0.00583496	1.73205
157	GO:0001894	tissue homeostasis	14	0.00605381	-0.534522
158	GO:0003015	heart process	13	0.00606328	0.27735
159	GO:0007409	axonogenesis	20	0.00606342	-0.894427
160	GO:0042886	amide transport	16	0.0061275	-1.5
161	GO:0018209	peptidyl-serine modification	16	0.00626861	0
162	GO:0001706	endoderm formation	5	0.00634092	1.34164
163	GO:0051607	defense response to virus	14	0.00655878	1.06904
164	GO:0060324	face development	6	0.00657238	-1.63299
165	GO:0010921	regulation of phosphatase activity	7	0.00657238	0.377964
166	GO:0008277	regulation of G protein-coupled receptor signaling pathway	9	0.00665786	-1
167	GO:0009895	negative regulation of catabolic process	15	0.00682935	-0.258199
168	GO:0060393	regulation of pathway-restricted SMAD protein phosphorylation	6	0.0070099	-0.816497
169	GO:0070213	protein auto-ADP-ribosylation	3	0.00719265	-0.57735
170	GO:1901535	regulation of DNA demethylation	3	0.00719265	-1.73205
171	GO:0003281	ventricular septum development	7	0.00729357	-0.377964
172	GO:0009314	response to radiation	18	0.0073934	-0.942809
173	GO:0048545	response to steroid hormone	12	0.00792962	0
174	GO:0045165	cell fate commitment	14	0.00818856	-1.06904
175	GO:0048638	regulation of developmental growth	17	0.00836748	-1.21268
176	GO:0001678	cellular glucose homeostasis	10	0.00848917	-1.26491
177	GO:0022411	cellular component disassembly	18	0.00864253	-2.35702
178	GO:0007163	establishment or maintenance of cell polarity	12	0.00866769	-1.1547
179	GO:0009306	protein secretion	17	0.00874336	-1.69775
180	GO:0097581	lamellipodium organization	7	0.00896865	-1.13389
181	GO:0061448	connective tissue development	14	0.00897167	-1.60357
182	GO:0007178	transmembrane receptor protein serine/threonine kinase signaling pathway	17	0.00921554	-0.242536
183	GO:0030900	forebrain development	17	0.00921554	-0.242536

## Sheet: Table S4
Table S4: GO pathway enrichment analysis of NK-like γδ T cells.
	ID	term	count	adj_pval	zscore
1	GO:0002181	cytoplasmic translation	22	2.82881e-19	4.69042
2	GO:0050863	regulation of T cell activation	27	7.79974e-16	1.34715
3	GO:0030098	lymphocyte differentiation	27	1.34502e-13	0.19245
4	GO:0046631	alpha-beta T cell activation	18	2.46421e-12	0.942809
5	GO:1903706	regulation of hemopoiesis	24	8.54404e-12	0.816497
6	GO:0070661	leukocyte proliferation	18	9.37935e-08	1.41421
7	GO:0032103	positive regulation of response to external stimulus	19	2.27722e-07	1.14708
8	GO:0002683	negative regulation of immune system process	19	2.67134e-07	1.14708
9	GO:0030099	myeloid cell differentiation	18	7.07719e-07	1.41421
10	GO:0002685	regulation of leukocyte migration	13	2.06788e-06	1.38675
11	GO:0050727	regulation of inflammatory response	15	8.05324e-06	2.32379
12	GO:0007009	plasma membrane organization	10	2.43204e-05	0.632456
13	GO:0032733	positive regulation of interleukin-10 production	6	3.83883e-05	2.44949
14	GO:2000181	negative regulation of blood vessel morphogenesis	8	0.000103826	2.12132
15	GO:0071353	cellular response to interleukin-4	5	0.000139018	1.34164
16	GO:0060326	cell chemotaxis	12	0.000176752	0.57735
17	GO:0042692	muscle cell differentiation	14	0.000270834	1.06904
18	GO:0050854	regulation of antigen receptor-mediated signaling pathway	6	0.000347441	-0.816497
19	GO:0051651	maintenance of location in cell	10	0.000360032	-0.632456
20	GO:0002697	regulation of immune effector process	14	0.000360909	1.60357
21	GO:0043409	negative regulation of MAPK cascade	9	0.000405898	0.333333
22	GO:0070227	lymphocyte apoptotic process	7	0.000578008	-1.13389
23	GO:0050851	antigen receptor-mediated signaling pathway	11	0.000614902	-0.904534
24	GO:0060537	muscle tissue development	14	0.000617659	1.06904
25	GO:0002831	regulation of response to biotic stimulus	12	0.000678554	1.1547
26	GO:0007162	negative regulation of cell adhesion	11	0.000702536	1.50756
27	GO:0048872	homeostasis of number of cells	12	0.000737402	-1.1547
28	GO:0051348	negative regulation of transferase activity	10	0.000783138	1.26491
29	GO:0045123	cellular extravasation	6	0.00090166	-1.63299
30	GO:0050821	protein stabilization	8	0.00210804	1.41421
31	GO:0019932	second-messenger-mediated signaling	10	0.00221982	1.26491
32	GO:0048385	regulation of retinoic acid receptor signaling pathway	3	0.00232202	0.57735
33	GO:0031099	regeneration	7	0.00301303	0.377964
34	GO:0002274	myeloid leukocyte activation	9	0.00361895	-1
35	GO:0033144	negative regulation of intracellular steroid hormone receptor signaling pathway	4	0.00391905	0
36	GO:0031396	regulation of protein ubiquitination	8	0.00392659	2.12132
37	GO:0035265	organ growth	8	0.00392659	-0.707107
38	GO:1904035	regulation of epithelial cell apoptotic process	6	0.00398479	0.816497
39	GO:0060644	mammary gland epithelial cell differentiation	3	0.00485789	1.73205
40	GO:0006875	cellular metal ion homeostasis	11	0.00499641	0.301511
41	GO:0001503	ossification	11	0.00504372	2.11058
42	GO:0007204	positive regulation of cytosolic calcium ion concentration	8	0.00530026	0.707107
43	GO:0097193	intrinsic apoptotic signaling pathway	9	0.00709127	1
44	GO:0006816	calcium ion transport	11	0.0071681	-0.301511
45	GO:1903555	regulation of tumor necrosis factor superfamily cytokine production	7	0.00725409	-0.377964
46	GO:0034248	regulation of cellular amide metabolic process	11	0.00764114	1.50756
47	GO:0045665	negative regulation of neuron differentiation	5	0.00764114	2.23607
48	GO:0032496	response to lipopolysaccharide	10	0.00818031	1.89737
49	GO:0043583	ear development	8	0.00825688	0.707107
50	GO:0007015	actin filament organization	11	0.00839847	-1.50756
51	GO:0006665	sphingolipid metabolic process	6	0.00982017	0.816497

## Sheet: Table S5
Table S5: Percentage of unique CDR3 aa sequences of γ and δ chains in γδ T cells of different tissues in different datasets.
Chain	CDR3	N	Percentage	Tissue		Chain	CDR3	N	Percentage	Tissue
γ chain	CACWDLDSSGFHKVF	2	5.71429	Aged Apoe-/- ATLOs		δ chain	CASGYIGGIRATDKLVF	1	3.33333	Aged Apoe-/- ATLOs
γ chain	CACWDRSGFHKVF	1	2.85714	Aged Apoe-/- ATLOs		δ chain	CASGYIGGIRTDKLVF	1	3.33333	Aged Apoe-/- ATLOs
γ chain	CACWDSSGF	2	5.71429	Aged Apoe-/- ATLOs		δ chain	CASGYIWLNIGGIRAPDKLVF	1	3.33333	Aged Apoe-/- ATLOs
γ chain	CACWDSSGFHKVF	19	54.2857	Aged Apoe-/- ATLOs		δ chain	CASGYRGIRATDKLVF	1	3.33333	Aged Apoe-/- ATLOs
γ chain	CACWESSGFHKVF	2	5.71429	Aged Apoe-/- ATLOs		δ chain	CGSDIGDTATDKLVF	1	3.33333	Aged Apoe-/- ATLOs
γ chain	CACWVSSGFHKVF	1	2.85714	Aged Apoe-/- ATLOs		δ chain	CGSDIGGIRATDKLVF	1	3.33333	Aged Apoe-/- ATLOs
γ chain	CADYSSGFHKVF	1	2.85714	Aged Apoe-/- ATLOs		δ chain	CGSDIGGSAWDTRQMFF	1	3.33333	Aged Apoe-/- ATLOs
γ chain	CARWDLDSSGFHKVF	1	2.85714	Aged Apoe-/- ATLOs		δ chain	CGSDIGGSSWDTRQMFF	21	70	Aged Apoe-/- ATLOs
γ chain	CAVWTGTSWVKIF	1	2.85714	Aged Apoe-/- ATLOs		δ chain	CGSDRRDTSSWDTRQMFF	1	3.33333	Aged Apoe-/- ATLOs
γ chain	CAVWYSSGFHKVF	1	2.85714	Aged Apoe-/- ATLOs		δ chain	CGSDTEGCSWDTRQMFF	1	3.33333	Aged Apoe-/- ATLOs
γ chain	CSYGLYSSGFHKVF	3	8.57143	Aged Apoe-/- ATLOs
γ chain	CSYGQYSSGFHKVF	1	2.85714	Aged Apoe-/- ATLOs
γ chain	CAAPLYSSGFHKVF	1	1.26582	Aged Apoe-/- Plaques		δ chain	CALKYGPNIGGMDSTDKLVF	1	1.6129	Aged Apoe-/- Plaques
γ chain	CACWDLDSSGFHKVF	1	1.26582	Aged Apoe-/- Plaques		δ chain	CASGHIGGIRATDKLVF	1	1.6129	Aged Apoe-/- Plaques
γ chain	CACWDLYSSGFHKVF	1	1.26582	Aged Apoe-/- Plaques		δ chain	CGSDIGGIRATDKLVF	1	1.6129	Aged Apoe-/- Plaques
γ chain	CACWDSSGFHKVF	50	63.2911	Aged Apoe-/- Plaques		δ chain	CGSDIGGIRSWDTRQMFF	1	1.6129	Aged Apoe-/- Plaques
γ chain	CACWGYSSGFHKVF	1	1.26582	Aged Apoe-/- Plaques		δ chain	CGSDIGGSSCDTRQMFF	1	1.6129	Aged Apoe-/- Plaques
γ chain	CAVWGDSSGFHEVF	1	1.26582	Aged Apoe-/- Plaques		δ chain	CGSDIGGSSWDTRQMFF	53	85.4839	Aged Apoe-/- Plaques
γ chain	CAVWGDSSGFHKVF	1	1.26582	Aged Apoe-/- Plaques		δ chain	CGSDISEGYSDKLVF	2	3.22581	Aged Apoe-/- Plaques
γ chain	CAVWIGGYSSGFHKVF	1	1.26582	Aged Apoe-/- Plaques		δ chain	CGSDRRDATDKLVF	1	1.6129	Aged Apoe-/- Plaques
γ chain	CAVWIGSGFHKVF	3	3.79747	Aged Apoe-/- Plaques		δ chain	CGSDRRDTSSWDTRQMFF	1	1.6129	Aged Apoe-/- Plaques
γ chain	CAVWIGSSGFHKVF	5	6.32911	Aged Apoe-/- Plaques
γ chain	CAVWIGTSWVKIF	1	1.26582	Aged Apoe-/- Plaques
γ chain	CAVWIIGTSWVKIF	1	1.26582	Aged Apoe-/- Plaques
γ chain	CAVWINSGTSWVKIF	2	2.53165	Aged Apoe-/- Plaques
γ chain	CAVWLYSSGF	1	1.26582	Aged Apoe-/- Plaques
γ chain	CAVWLYSSGFHKVF	2	2.53165	Aged Apoe-/- Plaques
γ chain	CAVWMRSSGFHKVF	3	3.79747	Aged Apoe-/- Plaques
γ chain	CAVWTLYSSGFHKVF	1	1.26582	Aged Apoe-/- Plaques
γ chain	CAVWYSSGFHKVF	1	1.26582	Aged Apoe-/- Plaques
γ chain	CSYGRYSSGFHKVF	1	1.26582	Aged Apoe-/- Plaques
γ chain	CSYGSHSSGFHKVF	1	1.26582	Aged Apoe-/- Plaques
γ chain	CACWDCSGFHKVF	3	3.125	AAV-PCSK9 10W HFD Young atherosclerotic aorta		δ chain	CALMERVGGIRSWDTRQMFF	1	1.92308	AAV-PCSK9 10W HFD Young atherosclerotic aorta
γ chain	CACWDQLRF	1	1.04167	AAV-PCSK9 10W HFD Young atherosclerotic aorta		δ chain	CASGYIGGIRADKLVF	1	1.92308	AAV-PCSK9 10W HFD Young atherosclerotic aorta
γ chain	CACWDSSGF	2	2.08333	AAV-PCSK9 10W HFD Young atherosclerotic aorta		δ chain	CASGYIGGIRATDKLVF	2	3.84615	AAV-PCSK9 10W HFD Young atherosclerotic aorta
γ chain	CACWDSSGFHKLF	1	1.04167	AAV-PCSK9 10W HFD Young atherosclerotic aorta		δ chain	CGSDIGGIRATDKLVF	2	3.84615	AAV-PCSK9 10W HFD Young atherosclerotic aorta
γ chain	CACWDSSGFHKVF	84	87.5	AAV-PCSK9 10W HFD Young atherosclerotic aorta		δ chain	CGSDIGGSSWDTRHMFF	1	1.92308	AAV-PCSK9 10W HFD Young atherosclerotic aorta
γ chain	CACWDSSGIHKVF	1	1.04167	AAV-PCSK9 10W HFD Young atherosclerotic aorta		δ chain	CGSDIGGSSWDTRQMFF	42	80.7692	AAV-PCSK9 10W HFD Young atherosclerotic aorta
γ chain	CAVWISSGFHKVF	1	1.04167	AAV-PCSK9 10W HFD Young atherosclerotic aorta		δ chain	CGSDIGGSSWDTRQMIF	1	1.92308	AAV-PCSK9 10W HFD Young atherosclerotic aorta
γ chain	CAVWLYSSGFHKVF	1	1.04167	AAV-PCSK9 10W HFD Young atherosclerotic aorta		δ chain	CGSDIRDTSDKLVF	1	1.92308	AAV-PCSK9 10W HFD Young atherosclerotic aorta
γ chain	CSYGLYSSGFHKVF	1	1.04167	AAV-PCSK9 10W HFD Young atherosclerotic aorta		δ chain	CGSDMVYATDKLVF	1	1.92308	AAV-PCSK9 10W HFD Young atherosclerotic aorta
γ chain	CSYGSYSSGFHKVF	1	1.04167	AAV-PCSK9 10W HFD Young atherosclerotic aorta
γ chain	CAARNIARAF	1	0.689655	AAV-PCSK9 10W HFD Aged atherosclerotic aorta		δ chain	CASGLIGGIRATDKLVF	1	1.28205	AAV-PCSK9 10W HFD Aged atherosclerotic aorta
γ chain	CACCDRSGFVKVF	1	0.689655	AAV-PCSK9 10W HFD Aged atherosclerotic aorta		δ chain	CASGYEGIWHIGGIRATDKLVF	1	1.28205	AAV-PCSK9 10W HFD Aged atherosclerotic aorta
γ chain	CACCDSSGFHKVF	1	0.689655	AAV-PCSK9 10W HFD Aged atherosclerotic aorta		δ chain	CGSDIGGCSWVTSQMFF	1	1.28205	AAV-PCSK9 10W HFD Aged atherosclerotic aorta
γ chain	CACCSSGFHKVF	3	2.06897	AAV-PCSK9 10W HFD Aged atherosclerotic aorta		δ chain	CGSDIGGIRATDKLVF	5	6.41026	AAV-PCSK9 10W HFD Aged atherosclerotic aorta
γ chain	CACSSGFHKVF	3	2.06897	AAV-PCSK9 10W HFD Aged atherosclerotic aorta		δ chain	CGSDIGGISWDTRQMFF	1	1.28205	AAV-PCSK9 10W HFD Aged atherosclerotic aorta
γ chain	CACWDSSGFHKVF	126	86.8966	AAV-PCSK9 10W HFD Aged atherosclerotic aorta		δ chain	CGSDIGGSSCDTRQMFF	1	1.28205	AAV-PCSK9 10W HFD Aged atherosclerotic aorta
γ chain	CAGSSGFHKVF	1	0.689655	AAV-PCSK9 10W HFD Aged atherosclerotic aorta		δ chain	CGSDIGGSSWDTRQMFF	66	84.6154	AAV-PCSK9 10W HFD Aged atherosclerotic aorta
γ chain	CAVWIGTSWVKIF	1	0.689655	AAV-PCSK9 10W HFD Aged atherosclerotic aorta		δ chain	CGSDIRDTTDKLVF	1	1.28205	AAV-PCSK9 10W HFD Aged atherosclerotic aorta
γ chain	CAVWMSSGFHKVF	1	0.689655	AAV-PCSK9 10W HFD Aged atherosclerotic aorta		δ chain	CGSDISEGHELDKLVF	1	1.28205	AAV-PCSK9 10W HFD Aged atherosclerotic aorta
γ chain	CAYSSGFHKVF	1	0.689655	AAV-PCSK9 10W HFD Aged atherosclerotic aorta
γ chain	CSCWDSSGFHKVF	2	1.37931	AAV-PCSK9 10W HFD Aged atherosclerotic aorta
γ chain	CSYGLYSSGF	1	0.689655	AAV-PCSK9 10W HFD Aged atherosclerotic aorta
γ chain	CSYGYSSGFHKVF	1	0.689655	AAV-PCSK9 10W HFD Aged atherosclerotic aorta
γ chain	GACWDSSGFHKVF	1	0.689655	AAV-PCSK9 10W HFD Aged atherosclerotic aorta
γ chain	SACWDSSVFHKVF	1	0.689655	AAV-PCSK9 10W HFD Aged atherosclerotic aorta

## Sheet: Table S6
Table S6: Information on human datasets for multi-sample scRNA-seq integration.
	Data set	Platform	Tissue	Celltype	Gender	Age	n	GEO	PMID
1	Bashore et al.	10x Genomics Single Cell 3’ Reagent Kits v3	Carotid plaques	Total live cells	male%:85.71(asymptomatic:87.50; symptomatic:84.62)	mean:70.86(asymptomatic:60.5; symptomatic:72.92)	symptomatic:n=13, asymptomatic:8	GSE253904	PMID:38385291
2	Eberhardt et al.	10x Genomics Single Cell 3’ Reagent Kits v3	Carotid plaques	Total live cells	male%:90	median:68.5(62-83)	symptomatic:n=2; asymptomatic:n=5	GSE224273	PMID:38076343
3	Alsaigh et al.	10x Genomics Single Cell 3’ Reagent Kits v3	Carotid plaques	Total live cells	/	mean:78(65-82)	n=3	GSE159677	PMID:36224302
4	Slysz et al.	10x Genomics Single Cell 3’ Reagent Kits v3	Femoral and carotid plaques	Total live CD45+ cells	male%:84.6	/	Femoral:n=9; carotid:n=4	GSE234077	PMID:37471165
5	Hu et al.	10x Genomics Single Cell 5’ Reagent Kits v2	Aortas, pulmonary arteries and coronary arteries	Total live cells	male%:66.7	mean:48(44-54)	n=3	/	PMID: 33626908
6	Luo et al.	10x Genomics Single Cell 5’ Reagent Kits v2	Blood	Total live cells	Young male%:66.7; Old male%:66.7; Frail male%:80;	Young: mean:30.7 (27-42); Old: mean: 85.5 (72-100); Frail: mean: 88(81-97)	Young:n=3; old:n=6, Frail:n=5	GSE157007	PMID:37117750
7	Gray et al.	10x Genomics Single Cell 3’ Reagent Kits v2	Jejunum, lung, LN and spleen	Total live γδ T cells	/	/	n=24	/	PMID: 38848342
8	Chowdhury et al.	10x Genomics Single Cell 3’ Reagent Kits v2 or v3	Coronary artery	Total live cells	/	/	n=4	GSE131778	PMID: 35430876

## Sheet: Table S7
Table S7: Re-constructed TCR from stable/asymptomatic and unstable/symptomatic human plaques.
dataset	count	CDR3nt	CDR3aa	V	D	J	C	chain	sample
GSE120521	6	TGTGCTCCCCCGTTCGCATTCCCAAGTTCCCTCTGGGGGCCACCGAAAGACGATAAACTCATCTTT	CAPPFAFPSSLWGPPKDDKLIF	TRDV1*01	TRDD3*01	TRDJ1*01	TRDC	TRDV	stable_1
GSE120521	4	TGTGCCAGCAGCTTGGAGGGACAGAGAAACACCATATATTTT	CASSLEGQRNTIYF	TRBV7-8*01	TRBD1*01	TRBJ1-3*01	TRBC	TRBV	stable_1
GSE120521	4	TGTGCCTTTCATGGATCTGGGGCTGGGAGTTACCAACTCACTTTC	CAFHGSGAGSYQLTF	TRAV24*01	.	TRAJ28*01	TRAC	TRAV	stable_1
GSE120521	3	TGTGCTCTGAGTGAGGCGAACTATGGTCAGAATTTTGTCTTT	CALSEANYGQNFVF	TRAV19*01	.	TRAJ26*01	.	TRAV	stable_1
GSE120521	3	TGTGCCAGCAGCCCCTGGGGGGGCTTCCAAGACACCCAGTACTTT	CASSPWGGFQDTQYF	TRBV3-1*01	TRBD2*01	TRBJ2-5*01	TRBC	TRBV	stable_1
GSE120521	2	TGTGCCAGCAGCTTAGATGGGACTAGCGGGAGCTCCTACAATGAGCAGTTCTTC	CASSLDGTSGSSYNEQFF	TRBV7-6*01	TRBD2*02	TRBJ2-1*01	TRBC	TRBV	stable_1
GSE120521	2	TGTGCCAGCAGCCTTTCTGGGTCCTACAATGAGCAGTTCTTC	CASSLSGSYNEQFF	TRBV5-4*01	.	TRBJ2-1*01	TRBC	TRBV	stable_1
GSE120521	1	TGTGCCAGCAGCTCGGGACTTGGATCATCCTACGAGCAGTACTTC	CASSSGLGSSYEQYF	TRBV7-6*01	TRBD2*01	TRBJ2-7*01	TRBC	TRBV	stable_1
GSE120521	1	TGTGCCAGCAGCCAACAGTTAGGGGGGTCGGGGACCCTCCACTTT	CASSQQLGGSGTLHF	TRBV11-2*01	TRBD1*01	TRBJ1-6*01	TRBC	TRBV	stable_1
GSE120521	1	TGTGCAGCAAGCCCGTCTGGTGGCTACAATAAGCTGATTTTT	CAASPSGGYNKLIF	TRAV13-1*01	.	TRAJ4*01	TRAC	TRAV	stable_1
GSE120521	1	TGCATCCTGAGAGGCCAGGCAGGAACTGCACTGATCTTT	CILRGQAGTALIF	TRAV26-2*01	.	TRAJ15*01	.	TRAV	stable_1
GSE120521	1	TGTGCCAGCAGCCCGGGACTAGCTCTATACGAGCAGTACTTC	CASSPGLALYEQYF	TRBV7-2*01	TRBD2*01	TRBJ2-7*01	TRBC	TRBV	stable_1
GSE120521	1	TGTGCCAGCAGCTTCACTACGGGACGTGAAGATACGCAGTATTTT	CASSFTTGREDTQYF	TRBV7-2*01	TRBD1*01	TRBJ2-3*01	TRBC	TRBV	stable_1
GSE120521	1	TGTGCTCTGAGTGAGGCGAACTATGGTCAGAATTTTGTCTTT	CALSEANYGQNFVF	TRAV19*01	.	TRAJ26*01	TRAC	TRAV	stable_1
GSE120521	1	TGTGCTGTGAGAGACTTTGGCTCTGGGGCTGGGAGTTACCAACTCACTTTC	CAVRDFGSGAGSYQLTF	TRAV3*01	.	TRAJ28*01	.	TRAV	stable_1
GSE120521	1	TGTGCCAGCAGTCACGGGACCGAAGCTTTCTTT	CASSHGTEAFF	TRBV6-2*01	.	TRBJ1-1*01	TRBC	TRBV	stable_1
GSE120521	1	TGTGCCAGCAGCCACACTAGCGGGAGGGCCTATGAGCAGTTCTTC	CASSHTSGRAYEQFF	TRBV7-9*01	TRBD2*02	TRBJ2-1*01	TRBC	TRBV	stable_1
GSE120521	1	TGTGCTAGTGGTTTGGGACTCGGACAACTCACAGATACGCAGTATTTT	CASGLGLGQLTDTQYF	TRBV12-5*01	TRBD2*01	TRBJ2-3*01	TRBC	TRBV	stable_1
GSE120521	1	TGTGCCAGCAGCCCTGCAGGGGATCCTGAAGCTTTCTTT	CASSPAGDPEAFF	TRBV12-3*01	TRBD1*01	TRBJ1-1*01	TRBC	TRBV	stable_1
GSE120521	1	TGTGCCAGCAGTAGGGGGATTTCAACTGAAGCTTTCTTT	CASSRGISTEAFF	TRBV27*01	TRBD2*02	TRBJ1-1*01	TRBC	TRBV	stable_1
GSE120521	1	TGTGCCAGCAGTCTGGGCACTGAAGCTTTCTTT	CASSLGTEAFF	TRBV6-2*01	.	TRBJ1-1*01	TRBC	TRBV	stable_1
GSE120521	6	TGTGCTCTTGGGGAACGTCCTACCCCGATCTACTGGGGGATACTGTACACCGATAAACTCATCTTT	CALGERPTPIYWGILYTDKLIF	TRDV1*01	TRDD3*01	TRDJ1*01	TRDC	TRDV	unstable_1
GSE120521	6	TGTGCCAGCAGCGCCTTGGGGACACAAGAGACCCAGTACTTC	CASSALGTQETQYF	TRBV27*01	TRBD1*01	TRBJ2-5*01	TRBC	TRBV	unstable_1
GSE120521	6	TGTGCCAGCAGTTTGTATGAGGGGTTAGGGGATCAGCCCCAGCATTTT	CASSLYEGLGDQPQHF	TRBV28*01	TRBD1*01	TRBJ1-5*01	TRBC	TRBV	unstable_1
GSE120521	5	TGTGTTGTGAGTGAAAATGCGAGAGGCTCAACCCTGGGGAGGCTATACTTT	CVVSENARGSTLGRLYF	TRAV8-2*01	.	TRAJ18*01	TRAC	TRAV	unstable_1
GSE120521	5	TGTGCCAGCAGCCCCTCAGGGCTAGCGGGTAGCACAGATACGCAGTATTTT	CASSPSGLAGSTDTQYF	TRBV7-9*03	TRBD2*01	TRBJ2-3*01	TRBC	TRBV	unstable_1
GSE120521	5	TGTGCTCTGAGTGAGAATGCAGGCAACATGCCCACCTTT	CALSENAGNMPTF	TRAV19*01	.	TRAJ39*01	.	TRAV	unstable_1
GSE120521	4	TGTGCTGTGAGAACCGGAGGAGGAAGCCAAGGAAATCTCATCTTT	CAVRTGGGSQGNLIF	TRAV21*02	.	TRAJ42*01	TRAC	TRAV	unstable_1
GSE120521	4	TGTGCCAGCAGCCACAGAGGGGAGAACACTGAAGCTTTCTTT	CASSHRGENTEAFF	TRBV7-8*03	TRBD1*01	TRBJ1-1*01	TRBC	TRBV	unstable_1
GSE120521	4	TGTGCCAGCTCACCGGCAGGGAGAGGGATATATCAGCCCCAGCATTTT	CASSPAGRGIYQPQHF	TRBV18*01	TRBD1*01	TRBJ1-5*01	TRBC	TRBV	unstable_1
GSE120521	4	TGTGCCAGCAGTTATCTCCAGGGGGCTGAAGCTTTCTTT	CASSYLQGAEAFF	TRBV6-2*01	TRBD1*01	TRBJ1-1*01	TRBC	TRBV	unstable_1
GSE120521	3	TGTGCCAGCAGTGTAGGGACAGAGCAAGCCTACGAGCAGTACTTC	CASSVGTEQAYEQYF	TRBV6-5*01	TRBD1*01	TRBJ2-7*01	TRBC	TRBV	unstable_1
GSE120521	3	TGCAGTGCTAGAGATGTACAGAAAGAGACCCAGTACTTC	CSARDVQKETQYF	TRBV20-1*01	.	TRBJ2-5*01	TRBC	TRBV	unstable_1
GSE120521	3	TGTGCTAGTGGTGCCGTGGGGTCGGCCTACAATGAGCAGTTCTTC	CASGAVGSAYNEQFF	TRBV12-5*01	.	TRBJ2-1*01	TRBC	TRBV	unstable_1
GSE120521	3	TGTGCAGCAAGCGCCCCCTCTTTGGTCAAGATAATCTTT	CAASAPSLVKIIF	TRAV23/DV6*01	.	TRAJ3*01	TRAC	TRAV	unstable_1
GSE120521	3	TGTGCCAGCAGTTTTGTCCAAGAGACCCAGTACTTC	CASSFVQETQYF	TRBV28*01	.	TRBJ2-5*01	TRBC	TRBV	unstable_1
GSE120521	3	TGTGCCAGCAGCCAATGGGACACTCCGGTCAATGAGCAGTTCTTC	CASSQWDTPVNEQFF	TRBV14*01	TRBD1*01	TRBJ2-1*01	TRBC	TRBV	unstable_1
GSE120521	3	TGTGCTCTTGGGGCCTTATGGCCTTCCTTACGTACCTTGTACTGGGGGATAGGTGCCACCGATAAACTCATCTTT	CALGALWPSLRTLYWGIGATDKLIF	TRDV1*01	TRDD3*01	TRDJ1*01	.	TRDV	unstable_1
GSE120521	2	TGTGCCGTGAACAAGGCTGCAGGCAACAAGCTAACTTTT	CAVNKAAGNKLTF	TRAV12-2*01	.	TRAJ17*01	.	TRAV	unstable_1
GSE120521	2	TGTGCCAGTAGTACCCCCGGCAGGGGAGAACGGCAGCCCCAGCATTTT	CASSTPGRGERQPQHF	TRBV19*01	TRBD1*01	TRBJ1-5*01	TRBC	TRBV	unstable_1
GSE120521	2	TGTGCCAGCAGGGGAGGGATCGGGGCAAGTGAGCAGTTCTTC	CASRGGIGASEQFF	TRBV11-1*01	TRBD2*02	TRBJ2-1*01	TRBC	TRBV	unstable_1
GSE120521	2	TGTGCCAGCAGCTTAGTTGGGACAGGATACTACGAGCAGTACTTC	CASSLVGTGYYEQYF	TRBV7-3*01	TRBD1*01	TRBJ2-7*01	TRBC	TRBV	unstable_1
GSE120521	2	TGTGCAATCAGGTCTGGTGGCTACAATAAGCTGATTTTT	CAIRSGGYNKLIF	TRAV12-3*01	.	TRAJ4*01	TRAC	TRAV	unstable_1
GSE120521	2	TGTGCCAGCCACGTGGGGACTAGCGGGGGCTACAATGAGCAGTTCTTC	CASHVGTSGGYNEQFF	TRBV19*01	TRBD2*01	TRBJ2-1*01	TRBC	TRBV	unstable_1
GSE120521	2	TGTGCAGGCGGAGAGGTCTCA	CAGGEVS	TRAV27*03	.	TRAJ45*01	.	TRAV	unstable_1
GSE120521	2	TGCGCCAGCAGCAACCCGGACAGAGACTTCTATGGCTACACCTTC	CASSNPDRDFYGYTF	TRBV5-1*01	TRBD1*01	TRBJ1-2*01	TRBC	TRBV	unstable_1
GSE120521	2	TGTGCTGTGAGAGCGGTTTACAATAACAATGACATGCGCTTT	CAVRAVYNNNDMRF	TRAV3*01	.	TRAJ43*01	.	TRAV	unstable_1
GSE120521	2	TGTGCTAGCAGCTTGACAGGGGGGTACGAGCAGTACTTC	CASSLTGGYEQYF	TRBV7-7*01	TRBD1*01	TRBJ2-7*01	TRBC	TRBV	unstable_1
GSE120521	2	TGTGGAGCAGACTGGGACTCAGGAACCTACAAATACATCTTT	CGADWDSGTYKYIF	TRAV34*01	.	TRAJ40*01	.	TRAV	unstable_1
GSE120521	2	TGCGCCAGCAGCGTACCGGGACAGACTTATGGCTACACCTTC	CASSVPGQTYGYTF	TRBV5-1*01	TRBD1*01	TRBJ1-2*01	TRBC	TRBV	unstable_1
GSE120521	2	TGTGCTGGGAGAGGAGGAAACAAACTCACCTTT	CAGRGGNKLTF	TRAV3*01	.	TRAJ10*01	TRAC	TRAV	unstable_1
GSE120521	2	TGTGCCAGCAGGGGAGGGATCGGGGCAAGTGAGCAGTTCTTC	CASRGGIGASEQFF	TRBV7-2*02	TRBD2*02	TRBJ2-1*01	TRBC	TRBV	unstable_1
GSE120521	2	TGTGCCAGCAGTTTAATCAAGTCAGGGGGGGAGCTGTTTTTT	CASSLIKSGGELFF	TRBV12-3*01	TRBD1*01	TRBJ2-2*01	TRBC	TRBV	unstable_1
GSE120521	2	TGTGTGGTGGCCCCCGCAAGGAGAGCACTTACTTTT	CVVAPARRALTF	TRAV12-1*01	.	TRAJ5*01	.	TRAV	unstable_1
GSE120521	2	TGTGCCAGCAGCGCCGGGGAAAAACTGTTTTTT	CASSAGEKLFF	TRBV5-6*01	TRBD2*01	TRBJ1-4*01	TRBC	TRBV	unstable_1
GSE120521	2	TGCATCGCTCTACATGGCTCTAGCAACACAGGCAAACTAATCTTT	CIALHGSSNTGKLIF	TRAV26-2*01	.	TRAJ37*02	.	TRAV	unstable_1
GSE120521	2	TGTGCCAGCTCATCCACAGGGGGCAGCACTGAAGCTTTCTTT	CASSSTGGSTEAFF	TRBV18*01	TRBD1*01	TRBJ1-1*01	TRBC	TRBV	unstable_1
GSE120521	1	TGTGCCAGCTCACCCCCAAGACAGGGGCCGACATATGGCTACACCTTC	CASSPPRQGPTYGYTF	TRBV18*01	TRBD1*01	TRBJ1-2*01	TRBC	TRBV	unstable_1
GSE120521	1	TGCGCCAGCAGCGGGGGCGACTCCACAGATACGCAGTATTTT	CASSGGDSTDTQYF	TRBV4-3*01	TRBD2*01	TRBJ2-3*01	TRBC	TRBV	unstable_1
GSE120521	1	TGTGCAATGAGAGACATGGACACGGGCAGGAGAGCACTTACTTTT	CAMRDMDTGRRALTF	TRAV12-3*01	.	TRAJ5*01	TRAC	TRAV	unstable_1
GSE120521	1	TGTGCCAGCAGCCCCGGGCCTCGCGTCACTGAAGCTTTCTTT	CASSPGPRVTEAFF	TRBV7-8*03	.	TRBJ1-1*01	TRBC	TRBV	unstable_1
GSE120521	1	TGTGCCTGGAAACAGCGGGGAATGAACACTGAAGCTTTCTTT	CAWKQRGMNTEAFF	TRBV30*01	TRBD1*01	TRBJ1-1*01	TRBC	TRBV	unstable_1
GSE120521	1	TGTGCCAGCAGCTTAGGGGGTCGGAACACTGAAGCTTTCTTT	CASSLGGRNTEAFF	TRBV13*01	TRBD1*01	TRBJ1-1*01	TRBC	TRBV	unstable_1
GSE120521	1	TGTGCCAGCAGTTTGGGGACGGGGATGAACACTGAAGCTTTCTTT	CASSLGTGMNTEAFF	TRBV12-3*01	TRBD1*01	TRBJ1-1*01	TRBC	TRBV	unstable_1
GSE120521	1	TGTGCCAGCAGTTCCTGGACAGGGAGGCCTGAAGCTTTCTTT	CASSSWTGRPEAFF	TRBV12-3*01	TRBD1*01	TRBJ1-1*01	TRBC	TRBV	unstable_1
GSE120521	1	TGTGCCAGCAGTCTCGGATACGAGCAGTACTTC	CASSLGYEQYF	TRBV2*01	.	TRBJ2-7*01	TRBC	TRBV	unstable_1
GSE120521	1	TGTGCTGGGCCTTCCAATTCAGGAGGAGGTGCTGACGGACTCACCTTT	CAGPSNSGGGADGLTF	TRAV35*02	.	TRAJ45*01	.	TRAV	unstable_1
GSE120521	1	TGTGCCTTGTGGGAGGTGCAATATTATAAGAAACTCTTT	CALWEVQYYKKLF	TRGV9*01	.	TRGJ1*02	TRGC	TRGV	unstable_1
GSE120521	1	TGTGCCGTGAGGGGAACCTACAAATACATCTTT	CAVRGTYKYIF	TRAV8-1*01	.	TRAJ40*01	.	TRAV	unstable_1
GSE120521	1	TGTGCCAGCTCGCGGACAGGTTACTACAATGAGCAGTTCTTC	CASSRTGYYNEQFF	TRBV18*01	TRBD1*01	TRBJ2-1*01	TRBC	TRBV	unstable_1
GSE120521	1	TGTGCCAGCAGCCGTCTCACCCCGGAGACCCAGTACTTC	CASSRLTPETQYF	TRBV3-2*01	.	TRBJ2-5*01	TRBC	TRBV	unstable_1
GSE120521	1	TGTGCCAGCAGCTTTGCCAGGGAAGATGGCTACACCTTC	CASSFAREDGYTF	TRBV11-2*01	TRBD1*01	TRBJ1-2*01	TRBC	TRBV	unstable_1
GSE120521	1	TGTGCCATCAGTCCCACCGGGACAGCAAACACTGAAGCTTTCTTT	CAISPTGTANTEAFF	TRBV10-3*01	TRBD1*01	TRBJ1-1*01	TRBC	TRBV	unstable_1
GSE120521	1	TGTGCTCTAAAGGGGGGCGGTAGCAACTATAAACTGACATTT	CALKGGGSNYKLTF	TRAV16*01	.	TRAJ53*01	.	TRAV	unstable_1
GSE120521	1	TGTGCCGGTTCGGAGGGTGGCAACAACCGTAAGCTGATTTGG	CAGSEGGNNRKLIW	TRAV12-2*01	.	TRAJ38*01	.	TRAV	unstable_1
GSE120521	1	TGTGCCAGCAGCCAAGATGTTACTTTTACCGCTTTCTTT	CASSQDVTFTAFF	TRBV3-1*01	.	TRBJ1-1*01	TRBC	TRBV	unstable_1
GSE120521	1	TGTGCAGCAAGTGGAGGAGCGGGAGGAGGAAACAAACTCACCTTT	CAASGGAGGGNKLTF	TRAV13-1*01	.	TRAJ10*01	.	TRAV	unstable_1
GSE120521	1	TGTGCCAGCAGCTTGTCGTACTCTGCCACTGAAGCTTTCTTT	CASSLSYSATEAFF	TRBV7-9*01	.	TRBJ1-1*01	TRBC	TRBV	unstable_1
GSE120521	1	TGCGCCAGCAGCGCACACACTAGCGGGAGGGGTACCGGGGAGCTGTTTTTT	CASSAHTSGRGTGELFF	TRBV4-1*01	TRBD2*02	TRBJ2-2*01	TRBC	TRBV	unstable_1
GSE120521	1	TGTGCCAGCAGTTCCCGCCCAGGGGGCGTCGACGAGCAGTACTTC	CASSSRPGGVDEQYF	TRBV12-3*01	TRBD1*01	TRBJ2-7*01	TRBC	TRBV	unstable_1
GSE120521	1	TGTGCTCTGAGTGAGGCTGTTACCGCATCAGGAGGAAGCTACATACCTACATTT	CALSEAVTASGGSYIPTF	TRAV19*01	.	TRAJ6*01	TRAC	TRAV	unstable_1
GSE120521	1	TGTGCAAGTAGTACGGGACTAGCGGGAGGGGAGCACAATGAGCAGTTCTTC	CASSTGLAGGEHNEQFF	TRBV19*01	TRBD2*02	TRBJ2-1*01	TRBC	TRBV	unstable_1
GSE120521	1	TGTGCCAGCAGCCTGGGCGCCTCAGGCGACCGCACAGATACGCAGTATTTT	CASSLGASGDRTDTQYF	TRBV7-9*01	.	TRBJ2-3*01	TRBC	TRBV	unstable_1
GSE120521	1	TGTGTGGTGAACCCCACGGGCAGGAGAGCACTTACTTTT	CVVNPTGRRALTF	TRAV12-1*01	.	TRAJ5*01	TRAC	TRAV	unstable_1
GSE120521	1	TGTGCCAGTACCTTCCGACAGGGCGGCAATCAGCCCCAGCATTTT	CASTFRQGGNQPQHF	TRBV19*01	TRBD1*01	TRBJ1-5*01	TRBC	TRBV	unstable_1
GSE120521	1	TGTGCCAGCAGCTCTACCGGGACAGCTCCGGGTTCACCCCTCCACTTT	CASSSTGTAPGSPLHF	TRBV7-2*02	TRBD2*02	TRBJ1-6*01	TRBC	TRBV	unstable_1
GSE120521	1	TGTGCCAGCAGCTTCACTACGGGACGTGAAGATACGCAGTATTTT	CASSFTTGREDTQYF	TRBV11-2*01	TRBD1*01	TRBJ2-3*01	TRBC	TRBV	unstable_1
GSE120521	1	TGTGCAGCATCTCATAACACCGACAAGCTCATCTTT	CAASHNTDKLIF	TRAV13-1*01	.	TRAJ34*01	.	TRAV	unstable_1
GSE120521	1	TGTGCCAGCAGCTCTCGGACTTACTCTGGGGCCAACGTCCTGACTTTC	CASSSRTYSGANVLTF	TRBV3-2*01	TRBD1*01	TRBJ2-6*01	TRBC	TRBV	unstable_1
GSE120521	1	TGTGCTGTGACCCGACCGGGGTACAGCAGTGCTTCCAAGATAATCTTT	CAVTRPGYSSASKIIF	TRAV8-2*02	.	TRAJ3*01	.	TRAV	unstable_1
GSE120521	1	TGCATCGTCCCGACGTATAATGCAGGCAGCATGCTCACCTTT	CIVPTYNAGSMLTF	TRAV26-1*01	.	TRAJ39*01	.	TRAV	unstable_1
GSE120521	1	TGTGCTGCCCCGGATAACTATGGTCAGAATTTTGTCTTT	CAAPDNYGQNFVF	TRAV21*01	.	TRAJ26*01	.	TRAV	unstable_1
GSE120521	1	TGTGCCAGCAGCCAAGCTTTGGTTTCGGGGGCCAACGTCCTGACTTTC	CASSQALVSGANVLTF	TRBV14*01	TRBD1*01	TRBJ2-6*01	TRBC	TRBV	unstable_1
GSE120521	1	TGTGCTGTGAGTGAGGAGCAGGGAGCCCAGAAGCTGGTATTT	CAVSEEQGAQKLVF	TRAV8-4*01	.	TRAJ54*01	.	TRAV	unstable_1
GSE120521	1	TGCGCCAGCAGCTTTAGCGGGAACTACGAGCAGTACTTC	CASSFSGNYEQYF	TRBV5-1*01	TRBD2*02	TRBJ2-7*01	TRBC	TRBV	unstable_1
GSE120521	1	TGTGCAGCAAGTGACGACTACAAGCTCAGCTTT	CAASDDYKLSF	TRAV29/DV5*01	.	TRAJ20*01	.	TRAV	unstable_1
GSE120521	1	TGTGCAGCCCCGAACACAGGCTTTCAGAAACTTGTATTT	CAAPNTGFQKLVF	TRAV13-1*01	.	TRAJ8*01	.	TRAV	unstable_1
GSE120521	1	TGTGCCAGCAGTAGGGGGATTTCAACTGAAGCTTTCTTT	CASSRGISTEAFF	TRBV27*01	TRBD2*02	TRBJ1-1*01	TRBC	TRBV	unstable_1
GSE120521	1	TGTGCAGCAAGTATAGAAGGAGGAAGCTACATACCTACATTT	CAASIEGGSYIPTF	TRAV13-1*01	.	TRAJ6*01	TRAC	TRAV	unstable_1
GSE120521	1	TGTGCTCTGAAAGTGAATTCTGGGGGTTACCAGAAAGTTACCTTT	CALKVNSGGYQKVTF	TRAV19*01	.	TRAJ13*02	TRAC	TRAV	unstable_1
GSE120521	1	TGTGCTCTTTCGACTTTT	CALSTF	TRDV1*01	.	TRAJ16*01	.	TRDV	unstable_1
GSE120521	1	TGTGCCACCTGGGACAGGCGGTGGTATTATAAGAAACTCTTT	CATWDRRWYYKKLF	TRGV3*01	.	TRGJ1*02	TRGC	TRGV	unstable_1
GSE120521	1	TGTGCCAGCAGCCCGATGGGGGCGGGAGGCTACAATGAGCAGTTCTTC	CASSPMGAGGYNEQFF	TRBV7-9*01	TRBD2*02	TRBJ2-1*01	TRBC	TRBV	unstable_1
GSE120521	1	TGTGCTGTGAGAGATCCGGATAATAATGCAGGCAACATGCTCACCTTT	CAVRDPDNNAGNMLTF	TRAV1-2*01	.	TRAJ39*01	TRAC	TRAV	unstable_1
GSE120521	1	TGTGCAGCAAGCCTTAATAATGCAGGCAACATGCTCACCTTT	CAASLNNAGNMLTF	TRAV13-1*01	.	TRAJ39*01	TRAC	TRAV	unstable_1
GSE120521	1	TGTGTGGTGAAGACGTTTGGGGGTTACCAGAAAGTTACCTTT	CVVKTFGGYQKVTF	TRAV12-1*01	.	TRAJ13*02	.	TRAV	unstable_1
GSE120521	1	TGTGCCAGCAGCTCGCCCGGAGCGGGAGGGACCTACGAGCAGTACTTC	CASSSPGAGGTYEQYF	TRBV7-9*01	TRBD2*02	TRBJ2-7*01	TRBC	TRBV	unstable_1
GSE120521	1	TGTGCTGTGAGTGATCTGGATTATGGAGGAAGCCAAGGAAATCTCATCTTT	CAVSDLDYGGSQGNLIF	TRAV8-6*01	.	TRAJ42*01	.	TRAV	unstable_1
GSE120521	1	TGTGCCAGCAGGGGGGTTGTGGGCACTGAAGCTTTCTTT	CASRGVVGTEAFF	TRBV7-9*01	TRBD2*01	TRBJ1-1*01	TRBC	TRBV	unstable_1
GSE120521	1	TGCATCGTCAGATTCAAAGCTGCAGGCAACAAGCTAACTTTT	CIVRFKAAGNKLTF	TRAV26-1*01	.	TRAJ17*01	.	TRAV	unstable_1
GSE120521	1	TGTGCCAGCAGCTTAGACCGACTAGCGGGTTCCTACAATGAGCAGTTC	CASSLDRLAGSYNEQF	TRBV7-9*01	TRBD2*01	TRBJ2-1*01	TRBC	TRBV	unstable_1
GSE120521	1	TGTGCCTGCGTACCGGCATCAGGAGGAAGCTACATACCTACATTT	CACVPASGGSYIPTF	TRAV5*01	.	TRAJ6*01	.	TRAV	unstable_1
GSE120521	1	TGTGCCAGCAGCAAGGGGGGGATTCAGGATGGCTACACCTTC	CASSKGGIQDGYTF	TRBV7-2*02	TRBD2*01	TRBJ1-2*01	TRBC	TRBV	unstable_1
GSE120521	1	TGTGCCAGCAGCCAAGATCCGGGGTCTCCGCAGTACTTC	CASSQDPGSPQYF	TRBV3-1*01	TRBD2*01	TRBJ2-7*01	TRBC	TRBV	unstable_1
GSE120521	1	TGTGCCAGTAGTACGGGACTAGCGGGAGGGGAGCACAATGAGCAGTTCTTC	CASSTGLAGGEHNEQFF	TRBV19*01	TRBD2*02	TRBJ2-1*01	TRBC	TRBV	unstable_1
GSE120521	1	TGTGCCAGCAGCCCGCAAGCTAGCGGGGCTGGCGAGCAGTTCTTC	CASSPQASGAGEQFF	TRBV7-3*01	TRBD2*01	TRBJ2-1*01	TRBC	TRBV	unstable_1
GSE120521	1	TGTGCTCTGAGGACGGGAGCCCAGAAGCTGGTATTT	CALRTGAQKLVF	TRAV9-2*01	.	TRAJ54*01	TRAC	TRAV	unstable_1
GSE120521	1	TGTGCCAGCAGCTTAACGGCCCGCTCCTACGAGCAGTACTTC	CASSLTARSYEQYF	TRBV7-3*01	.	TRBJ2-7*01	TRBC	TRBV	unstable_1
GSE120521	1	TGTGCCAGCAGGCCTCCGGGACAGCTAATTACCTATGGCTACACCTTC	CASRPPGQLITYGYTF	TRBV5-6*01	TRBD1*01	TRBJ1-2*01	TRBC	TRBV	unstable_1
GSE120521	1	TGTGCCAGCATCAAGGGGGGTTACAAAGCTTTCTTT	CASIKGGYKAFF	TRBV12-3*01	TRBD1*01	TRBJ1-1*01	TRBC	TRBV	unstable_1
GSE120521	1	TGTGCCAGCAGTTACGGGGGGGACAGGGGGCGCTTCAAGCAGTACTTC	CASSYGGDRGRFKQYF	TRBV6-5*01	TRBD1*01	TRBJ2-7*01	TRBC	TRBV	unstable_1
GSE120521	1	TGTGCTGGGGGTTATGGAGGAAGCCAAGGAAATCTCATCTTT	CAGGYGGSQGNLIF	TRAV20*01	.	TRAJ42*01	TRAC	TRAV	unstable_1
GSE120521	1	TGTGCTGCGTCTAGCGATTATAAGAAACTCTTT	CAASSDYKKLF	TRGV10*01	.	TRGJ1*01	TRGC	TRGV	unstable_1
GSE120521	1	TGTGCCAGCAGTCCTTCAGGGGCGGGAACTGAAGCTTTCTTT	CASSPSGAGTEAFF	TRBV6-6*04	TRBD1*01	TRBJ1-1*01	TRBC	TRBV	unstable_1
GSE120521	6	TGTGCTGCGTGGGATTACAATAAGAAACTCTTT	CAAWDYNKKLF	TRGV10*02	.	TRGJ1*02	TRGC	TRGV	stable_2
GSE120521	6	TGTGCTCTGAGTGGGGGTTTCCATAACCAGGGAGGAAAGCTTATCTTC	CALSGGFHNQGGKLIF	TRAV19*01	.	TRAJ23*01	TRAC	TRAV	stable_2
GSE120521	3	TGCAGTGCTAAGACGTCGGGGATGAACACTGAAGCTTTCTTT	CSAKTSGMNTEAFF	TRBV20-1*01	TRBD2*01	TRBJ1-1*01	TRBC	TRBV	stable_2
GSE120521	3	TGTGCAGCAAGGGGGGGTAACGACTACAAGCTCAGCTTT	CAARGGNDYKLSF	TRAV23/DV6*01	.	TRAJ20*01	TRAC	TRAV	stable_2
GSE120521	3	TGTGCCAGCAGTGACCCACAGGCGACCAATGAGCAGTTCTTC	CASSDPQATNEQFF	TRBV2*01	TRBD1*01	TRBJ2-1*01	TRBC	TRBV	stable_2
GSE120521	3	TGTGCCAGCAGCGTAGGAGGGACTAGCGGATCCTACGAGCAGTACTTC	CASSVGGTSGSYEQYF	TRBV9*01	TRBD2*01	TRBJ2-7*01	TRBC	TRBV	stable_2
GSE120521	3	TGTGCTGTGGGTGCTGGTGGTAATGCAGGCAACATGCTCACCTTT	CAVGAGGNAGNMLTF	TRAV8-3*01	.	TRAJ39*01	TRAC	TRAV	stable_2
GSE120521	3	TGTGCTCTGAGTGAGAATAATGCAGGCAACATGCTCACCTTT	CALSENNAGNMLTF	TRAV19*01	.	TRAJ39*01	.	TRAV	stable_2
GSE120521	3	TGCATCGTCAGAGACTTATACAACTTCAACAAATTTTACTTT	CIVRDLYNFNKFYF	TRAV26-1*02	.	TRAJ21*01	TRAC	TRAV	stable_2
GSE120521	3	TGTGCCAGCTTGCCGGGACTAGCGGGGACCTACGAGCAGTACTTC	CASLPGLAGTYEQYF	TRBV6-2*01	TRBD2*01	TRBJ2-7*01	TRBC	TRBV	stable_2
GSE120521	2	TGTGCCAGCAGTACTACAGGGGGGAGCGGCTACACCTTC	CASSTTGGSGYTF	TRBV7-9*01	TRBD1*01	TRBJ1-2*01	TRBC	TRBV	stable_2
GSE120521	2	TGTGCTCTGTTAGGAGCTGCAGGCAACAAGCTAACTTTT	CALLGAAGNKLTF	TRAV9-2*03	.	TRAJ17*01	.	TRAV	stable_2
GSE120521	2	TGTGCCAGCAGTCCGCCGGGACGTACGGTCGAGCAGTACTTC	CASSPPGRTVEQYF	TRBV27*01	TRBD1*01	TRBJ2-7*01	TRBC	TRBV	stable_2
GSE120521	2	TGCAGCGTTGTAGGTAGCAAAGAGACCCAGTACTTC	CSVVGSKETQYF	TRBV29-1*01	.	TRBJ2-5*01	TRBC	TRBV	stable_2
GSE120521	2	TGCAGTGCTGGAAGACTAGCGACCGAGCAGTACTTC	CSAGRLATEQYF	TRBV20-1*01	TRBD2*01	TRBJ2-7*01	TRBC	TRBV	stable_2
GSE120521	2	TGTGTGGACGAGGAAGGAAGCCAAGGAAATCTCATCTTT	CVDEEGSQGNLIF	TRAV10*01	.	TRAJ42*01	.	TRAV	stable_2
GSE120521	2	TGTGCCAGCAGCTTAGTGGGCGGAAATACCTACGAGCAGTACTTC	CASSLVGGNTYEQYF	TRBV11-2*01	.	TRBJ2-7*01	TRBC	TRBV	stable_2
GSE120521	2	TGTGCCAGCACTGCGGCGCAAGAGACCCAGTACTTC	CASTAAQETQYF	TRBV28*01	.	TRBJ2-5*01	TRBC	TRBV	stable_2
GSE120521	1	TGTGCTCTGAGAGACGGCACTGCCAGTAAACTCACCTTT	CALRDGTASKLTF	TRAV9-2*01	.	TRAJ44*01	TRAC	TRAV	stable_2
GSE120521	1	TGCCTCGTGGGACTAGATGGCCAGAAGCTGCTCTTT	CLVGLDGQKLLF	TRAV4*01	.	TRAJ16*01	TRAC	TRAV	stable_2
GSE120521	1	TGTGCCCAAGTGGGCAGGAGAGCACTTACTTTT	CAQVGRRALTF	TRAV12-2*02	.	TRAJ5*01	.	TRAV	stable_2
GSE120521	1	TGTGCTACGGACGACCGTTACCAGGCAGGAACTGCTCTGATCTTT	CATDDRYQAGTALIF	TRAV17*01	.	TRAJ15*01	TRAC	TRAV	stable_2
GSE120521	1	TGTGCCAGCAGTGGCCGAAGGGGAAAATACGAGCAGTACTTC	CASSGRRGKYEQYF	TRBV27*01	TRBD1*01	TRBJ2-7*01	TRBC	TRBV	stable_2
GSE120521	1	TGTGCAGCAAGTCTGGGGGCAAACAACCTCTTCTTT	CAASLGANNLFF	TRAV13-1*02	.	TRAJ36*01	.	TRAV	stable_2
GSE120521	1	TGTGCCGTGAACAGGTCGGGAGGAGGAAACAAACTCACCTTT	CAVNRSGGGNKLTF	TRAV12-2*01	.	TRAJ10*01	.	TRAV	stable_2
GSE120521	1	TGTGCCAGCAGAATCGGGACATTGGGTGGAGGCTACACCTTC	CASRIGTLGGGYTF	TRBV28*01	TRBD1*01	TRBJ1-2*01	TRBC	TRBV	stable_2
GSE120521	1	TGTGCTGTGGGAACCACTGGAGCCAATAGTAAGCTGACATTT	CAVGTTGANSKLTF	TRAV22*01	.	TRAJ56*01	.	TRAV	stable_2
GSE120521	1	TGTGCCAGCAGACAGGGACAGGGATTCGAGCAGTACTTC	CASRQGQGFEQYF	TRBV7-9*01	TRBD1*01	TRBJ2-7*01	TRBC	TRBV	stable_2
GSE120521	1	TGTGCTTATTCCAATGCAGGCAAATCAACCTTT	CAYSNAGKSTF	TRAV38-2/DV8*01	.	TRAJ27*01	.	TRAV	stable_2
GSE120521	1	TGTGCCTGTGACACCGTGGGGGATAAGGATAAACTCATCTTT	CACDTVGDKDKLIF	TRDV2*01	TRDD3*01	TRDJ1*01	TRDC	TRDV	stable_2
GSE120521	12	TGTGCCAGCAGGGACGGCCTCTCCTACGAGCAGTACTTC	CASRDGLSYEQYF	TRBV7-9*01	TRBD1*01	TRBJ2-7*01	TRBC	TRBV	unstable_2
GSE120521	9	TGTGCCAGCAGCAGGGGAGCGGCGAACACCGGGGAGCTGTTTTTT	CASSRGAANTGELFF	TRBV6-2*01	TRBD1*01	TRBJ2-2*01	TRBC	TRBV	unstable_2
GSE120521	9	TGTGCCAGCAGTGACCCACAGGCGACCAATGAGCAGTTCTTC	CASSDPQATNEQFF	TRBV2*01	TRBD1*01	TRBJ2-1*01	TRBC	TRBV	unstable_2
GSE120521	8	TGCAGTGCTAGAGCCCCCCCTATTCCACAATTCCAAATGGGAATAGCGAACACTGAAGCTTTCTTT	CSARAPPIPQFQMGIANTEAFF	TRBV20-1*01	TRBD2*01	TRBJ1-1*01	TRBC	TRBV	unstable_2
GSE120521	7	TGTGCCAGCAGCGTGCAAGCGGGAAGTATAGGGGATACGCAGTATTTT	CASSVQAGSIGDTQYF	TRBV5-4*01	TRBD2*02	TRBJ2-3*01	TRBC	TRBV	unstable_2
GSE120521	6	TGTGCCTGTGACTCCGTACTGGGGGATACGCCACCTTACACCGATAAACTCATCTTT	CACDSVLGDTPPYTDKLIF	TRDV2*03	TRDD3*01	TRDJ1*01	TRDC	TRDV	unstable_2
GSE120521	6	TGTGCCAGCAGTAAGAGCACCGGGGAGCTGTTTTTT	CASSKSTGELFF	TRBV28*01	TRBD2*01	TRBJ2-2*01	TRBC	TRBV	unstable_2
GSE120521	5	TGTGCCAGCAGCTTACAGGAAGTAAACTATGGCTACACCTTC	CASSLQEVNYGYTF	TRBV11-1*01	TRBD1*01	TRBJ1-2*01	TRBC	TRBV	unstable_2
GSE120521	5	TGTGCTTTCATGAAGTCCCCTAACCAGGGAGGAAAGCTTATCTTC	CAFMKSPNQGGKLIF	TRAV38-1*01	.	TRAJ23*01	.	TRAV	unstable_2
GSE120521	4	TGTGCCAGCAGCTTAGAGGAGGGGTGGCATCAGCCCCAGCATTTT	CASSLEEGWHQPQHF	TRBV7-6*01	TRBD2*01	TRBJ1-5*01	TRBC	TRBV	unstable_2
GSE120521	4	TGCGCCAGCAGCTTGGAGGGAGATCAGCCCCAGCATTTT	CASSLEGDQPQHF	TRBV5-1*01	TRBD2*02	TRBJ1-5*01	TRBC	TRBV	unstable_2
GSE120521	3	TGTGCTCTGAGTGACTCCGGTAACCAGTTCTATTTT	CALSDSGNQFYF	TRAV19*01	.	TRAJ49*01	.	TRAV	unstable_2
GSE120521	3	TGTGCTGTGAGGCGGGGGGCTGGGAGTTACCAACTCACTTTC	CAVRRGAGSYQLTF	TRAV21*01	.	TRAJ28*01	TRAC	TRAV	unstable_2
GSE120521	3	TGTGCTCTTCATAAAGAAACCAGTGGCTCTAGGTTGACCTTT	CALHKETSGSRLTF	TRAV9-2*01	.	TRAJ58*01	TRAC	TRAV	unstable_2
GSE120521	3	TGTGCCAGCAGTTACTCGACTGAGGGGTCGCCCCTCCACTTT	CASSYSTEGSPLHF	TRBV6-5*01	TRBD1*01	TRBJ1-6*01	TRBC	TRBV	unstable_2
GSE120521	3	TGTGCCGTGTGGTCAGATGGCCAGAAGCTGCTCTTT	CAVWSDGQKLLF	TRAV12-2*02	.	TRAJ16*01	.	TRAV	unstable_2
GSE120521	3	TGCGCCAGCAGCGACAGGGGGCTGAGTACCGGGGAGCTGTTTTTT	CASSDRGLSTGELFF	TRBV5-1*01	TRBD1*01	TRBJ2-2*01	TRBC	TRBV	unstable_2
GSE120521	3	TGCAGTGCTGGGACTAGCGGGGCCGTAGATACGCAGTATTTT	CSAGTSGAVDTQYF	TRBV20-1*01	TRBD2*01	TRBJ2-3*01	TRBC	TRBV	unstable_2
GSE120521	2	TGTGCCACCTGGGACGGGCTTGTGAAACTCTTT	CATWDGLVKLF	TRGV3*01	.	TRGJ1*02	TRGC	TRGV	unstable_2
GSE120521	2	TGTGCTCTCCCTATGAACAAGATCATCTTT	CALPMNKIIF	TRAV9-2*03	.	TRAJ30*01	TRAC	TRAV	unstable_2
GSE120521	2	TGTGCCGTGAATTCTGGGGGTTACCAGAAAGTTACCTTT	CAVNSGGYQKVTF	TRAV12-2*01	.	TRAJ13*02	TRAC	TRAV	unstable_2
GSE120521	2	TGTGCCAGCAGTTCCGGGGCAACCCAAGAGACCCAGTACTTC	CASSSGATQETQYF	TRBV28*01	TRBD1*01	TRBJ2-5*01	TRBC	TRBV	unstable_2
GSE120521	2	TGTGCTACAAATGGAGGAAGCCAAGGAAATCTCATCTTT	CATNGGSQGNLIF	TRAV21*01	.	TRAJ42*01	TRAC	TRAV	unstable_2
GSE120521	2	TGCGCCAGCAGCCAGGTTTACCGGGAGTCCTACAATGAGCAGTTCTTC	CASSQVYRESYNEQFF	TRBV4-3*01	TRBD2*02	TRBJ2-1*01	TRBC	TRBV	unstable_2
GSE120521	2	TGTGCCACCTGGGACAGGCGGAGGAAACTCTTT	CATWDRRRKLF	TRGV3*01	.	TRGJ1*02	TRGC	TRGV	unstable_2
GSE120521	2	TGTGCCTGGAGTGTATTTCCTAGCGGGAGTCCTGAGCAGTTCTTC	CAWSVFPSGSPEQFF	TRBV30*01	TRBD2*02	TRBJ2-1*01	TRBC	TRBV	unstable_2
GSE120521	2	TGTGCCAGCAGACAGGGACAGGGATTCGAGCAGTACTTC	CASRQGQGFEQYF	TRBV7-9*01	TRBD1*01	TRBJ2-7*01	TRBC	TRBV	unstable_2
GSE120521	2	TGTGCCACCAGCAGAGTAGCGGGAGAGACCCAGTACTTC	CATSRVAGETQYF	TRBV15*01	TRBD2*02	TRBJ2-5*01	TRBC	TRBV	unstable_2
GSE120521	2	TGTGCTTATGCCACCGGTAACCAGTTCTATTTT	CAYATGNQFYF	TRAV38-2/DV8*01	.	TRAJ49*01	.	TRAV	unstable_2
GSE120521	2	TGTGCTGCGTGGGATCCCTAAGGGCAGAAACTCTTT	CAAWDP_GQKLF	TRGV10*02	.	TRGJ1*02	TRGC	TRGV	unstable_2
GSE120521	2	TGTGCCATCAGTGGTGGGAGAGGGTTTTTCAATGAGCAGTTCTTC	CAISGGRGFFNEQFF	TRBV10-3*01	TRBD1*01	TRBJ2-1*01	TRBC	TRBV	unstable_2
GSE120521	2	TGTGCCACCAGTGATGCAGGGAAAGGCTACAATGAGCAGTTCTTC	CATSDAGKGYNEQFF	TRBV24-1*01	TRBD1*01	TRBJ2-1*01	TRBC	TRBV	unstable_2
GSE120521	2	TGTGCCAGCAGTTACTCCGGGAGGGGACGGGGGCAGTTCTTC	CASSYSGRGRGQFF	TRBV6-2*01	TRBD1*01	TRBJ2-1*01	TRBC	TRBV	unstable_2
GSE120521	2	TGTGCCAGCAGCTCAGGCGGGACTATAGAGACCCAGTACTTC	CASSSGGTIETQYF	TRBV11-2*03	TRBD2*01	TRBJ2-5*01	TRBC	TRBV	unstable_2
GSE120521	1	TGTGCCTGGATGGCCTACAATGAGCAGTTCTTC	CAWMAYNEQFF	TRBV30*01	.	TRBJ2-1*01	TRBC	TRBV	unstable_2
GSE120521	1	TGTGCCGTGAACTTCTTACTCAAAGCTGCAGGCAACAAGCTAACTTTT	CAVNFLLKAAGNKLTF	TRAV12-2*03	.	TRAJ17*01	.	TRAV	unstable_2
GSE120521	1	TGTGTGGTGAGCCCAAATACTGGAGGCTTCAAAACTATCTTT	CVVSPNTGGFKTIF	TRAV10*01	.	TRAJ9*01	TRAC	TRAV	unstable_2
GSE120521	1	TGTGCTGCGTGGGAATGGTTGGTTCAAGATATTTGCTGAAGGGACTAAGCTCATAGTAACTTC	CAAWEWLVQDIC_RD_AHSNF	TRGV10*02	.	TRGJP1*01	TRGC	TRGV	unstable_2
GSE120521	1	TGTGCCAGCAGCCCCCAACCGGGTCCTACCTACGAGCAGTACTTC	CASSPQPGPTYEQYF	TRBV4-2*01	.	TRBJ2-7*01	TRBC	TRBV	unstable_2
GSE120521	1	TGTGCCGTGATCTTGTTCTACTCTGGGGCTGGGAGTTACCAACTCACTTTC	CAVILFYSGAGSYQLTF	TRAV12-2*03	.	TRAJ28*01	.	TRAV	unstable_2
GSE120521	1	TGTGCCAGTAGTATCATAGCGGGAGTGGAGACCCAGTACTTC	CASSIIAGVETQYF	TRBV19*01	TRBD2*02	TRBJ2-5*01	TRBC	TRBV	unstable_2
GSE120521	1	TGTGCCAGCAGTTATTTAAATCGTGGGACAGTAAATCAGCCCCAGCATTTT	CASSYLNRGTVNQPQHF	TRBV6-6*01	TRBD1*01	TRBJ1-5*01	TRBC	TRBV	unstable_2
GSE120521	1	TGTGCCAGCAGTTTAGGGGGGCCCCTTGGCTACACCTTC	CASSLGGPLGYTF	TRBV12-3*01	TRBD1*01	.	.	TRBV	unstable_2
GSE120521	1	TGCAGCGCTAACAAACCCCAAGAGACAGGGTCCTACGAGCAGTACTTC	CSANKPQETGSYEQYF	TRBV29-1*03	TRBD1*01	TRBJ2-7*01	TRBC	TRBV	unstable_2
GSE120521	1	TGCAGTGCTAGAGATCTCAAGGGGCCGGGGGAGCAGTACTTC	CSARDLKGPGEQYF	TRBV20-1*01	TRBD2*01	TRBJ2-7*01	TRBC	TRBV	unstable_2
GSE120521	1	TGTGCCGTGATCTTGTTCTACTCTGGGGCTGGGACTTACCAACTCACTTTC	CAVILFYSGAGTYQLTF	TRAV12-2*03	.	TRAJ28*01	.	TRAV	unstable_2
GSE120521	1	TGTGCAGAGAATACTCAGGGCGGATCTGAAAAGCTGGTCTTT	CAENTQGGSEKLVF	TRAV13-2*01	.	TRAJ57*01	.	TRAV	unstable_2
GSE120521	8	TGCGCCAGCAGCTTGGGACTAGCGGGGACTGAGCAGTTCTTC	CASSLGLAGTEQFF	TRBV5-1*01	TRBD2*01	TRBJ2-1*01	TRBC	TRBV	stable_3
GSE120521	6	TGTGCCAGCAGCTTAGTGGGGTTTTCGGAGACCCAGTACTTC	CASSLVGFSETQYF	TRBV7-9*01	TRBD2*01	TRBJ2-5*01	TRBC	TRBV	stable_3
GSE120521	6	TGCATCGTCAGAGCCGGAGGAAGCCAAGGAAATCTCATCTTT	CIVRAGGSQGNLIF	TRAV26-1*01	.	TRAJ42*01	.	TRAV	stable_3
GSE120521	5	TGTGCCAGCGGGGAGCGGCAGGGCCCTAACGAGCAGTACTTC	CASGERQGPNEQYF	TRBV25-1*01	TRBD2*02	TRBJ2-7*01	TRBC	TRBV	stable_3
GSE120521	4	TGTGCCAGCAGCTTTGGGGTTTCCTACGAGCAGTACTTC	CASSFGVSYEQYF	TRBV12-1*01	.	TRBJ2-7*01	TRBC	TRBV	stable_3
GSE120521	4	TGTGCTGTCTCCTGGGAAACCAGTGGCTCTAGGTTGACCTTT	CAVSWETSGSRLTF	TRAV41*01	.	TRAJ58*01	.	TRAV	stable_3
GSE120521	4	TGCGCCAGCAGCTTGGAGGGGAGGAACGTCGATGAGCAGTTCTTC	CASSLEGRNVDEQFF	TRBV5-1*01	TRBD2*02	TRBJ2-1*01	TRBC	TRBV	stable_3
GSE120521	3	TGTGCAGGAGCTCGAAACAGAGGCTCAACCCTGGGGAGGCTATACTTT	CAGARNRGSTLGRLYF	TRAV27*01	.	TRAJ18*01	.	TRAV	stable_3
GSE120521	3	TGTGCCAGCAGCCAAGAGACCCAGTACTTC	CASSQETQYF	TRBV12-4*01	.	TRBJ2-5*01	TRBC	TRBV	stable_3
GSE120521	3	TGTGCCAGCAGCCAAGAGACCCAGTACTTC	CASSQETQYF	TRBV3-2*01	.	TRBJ2-5*01	TRBC	TRBV	stable_3
GSE120521	3	TGTGCCACCTGGGACAGGAATTATTATAAGAAACTCTTT	CATWDRNYYKKLF	TRGV5*01	.	TRGJ1*01	TRGC	TRGV	stable_3
GSE120521	3	TGTGCCAGCACCACGAGCGGGAGCAATCAGCCCCAGCATTTT	CASTTSGSNQPQHF	TRBV6-2*01	TRBD2*02	TRBJ1-5*01	TRBC	TRBV	stable_3
GSE120521	3	TGTGCCAGCAGTTACTCGGGGCAGGACACTGGCTACACCTTC	CASSYSGQDTGYTF	TRBV6-2*01	TRBD1*01	TRBJ1-2*01	TRBC	TRBV	stable_3
GSE120521	2	TGTGCTTTCATCAAAACATCGGGAGCCCAGAAGCTGGTATTT	CAFIKTSGAQKLVF	TRAV38-1*02	.	TRAJ54*01	.	TRAV	stable_3
GSE120521	2	TGTGCCAGCTCTTTACGAATGGAAAATTGGGTGGACACTGAAGCTTTCTTT	CASSLRMENWVDTEAFF	TRBV6-5*01	TRBD1*01	TRBJ1-1*01	TRBC	TRBV	stable_3
GSE120521	2	TGTGCCACCAGCAGAGATGGGACTAGCGGGGCAGATACGCAGTATTTT	CATSRDGTSGADTQYF	TRBV15*02	TRBD2*01	TRBJ2-3*01	TRBC	TRBV	stable_3
GSE120521	2	TGTGCAATGAGCTATTACAGCAGTGCTTCCAAGATAATCTTT	CAMSYYSSASKIIF	TRAV12-3*01	.	TRAJ3*01	.	TRAV	stable_3
GSE120521	2	TGCAGCGCTTACTCCCAGGGGAGGGCTGGCTACACCTTC	CSAYSQGRAGYTF	TRBV29-1*03	TRBD2*02	TRBJ1-2*01	TRBC	TRBV	stable_3
GSE120521	2	TGTGCCGTGGCCACCATTTCTTCTGGTTCTGCAAGGCAACTGACCTTT	CAVATISSGSARQLTF	TRAV39*01	.	TRAJ22*01	TRAC	TRAV	stable_3
GSE120521	2	TGTGCCAGCAGCTCCCAGGGGGGGCTTCAAGAGACCCAGTACTTC	CASSSQGGLQETQYF	TRBV7-2*01	TRBD1*01	TRBJ2-5*01	TRBC	TRBV	stable_3
GSE120521	2	TGTGCTTATAGGAGCGCGTTCAGTGGAGGTAGCAACTATAAACTGACATTT	CAYRSAFSGGSNYKLTF	TRAV38-2/DV8*01	.	TRAJ53*01	.	TRAV	stable_3
GSE120521	1	TGTGCTGTCGGGGGGAATGTGCTGCATTGC	CAVGGNVLHC	TRAV41*01	.	TRAJ35*01	.	TRAV	stable_3
GSE120521	1	TGTGCTTCAACCTTTCCCTACAATAACAATGACATGCGCTTT	CASTFPYNNNDMRF	TRAV38-2/DV8*01	.	TRAJ43*01	TRAC	TRAV	stable_3
GSE120521	1	TGTGCCAGCAGCTTAGTGAACACTGAAGCTTTCTTT	CASSLVNTEAFF	TRBV7-9*01	.	TRBJ1-1*01	TRBC	TRBV	stable_3
GSE120521	1	TGTGCTGGATGATGATTAGATGGCCAGAAGCTGCTCTTT	CAG__LDGQKLLF	TRAV21*02	.	TRAJ16*01	.	TRAV	stable_3
GSE120521	1	TGTGCTGTGGGTGCGGGGTCAGGAGGAGGTGCTGACGGACTCACCTTT	CAVGAGSGGGADGLTF	TRAV8-3*01	.	TRAJ45*01	.	TRAV	stable_3
GSE120521	1	TGTGCCAGCAGCTCAGCAGGGGACCGAGGCTACACCTTC	CASSSAGDRGYTF	TRBV7-2*01	TRBD1*01	TRBJ1-2*01	TRBC	TRBV	stable_3
GSE120521	1	TGTGCCAGCAGCCGAAGGAACCTACAGGGCACCGGGGAGCTGTTTTTT	CASSRRNLQGTGELFF	TRBV3-1*01	TRBD1*01	TRBJ2-2*01	TRBC	TRBV	stable_3
GSE120521	1	TGTGCATGCCAAAGAGGGGGCGAGGGGCAGCCCCAGCATTTT	CACQRGGEGQPQHF	TRBV19*01	TRBD1*01	TRBJ1-5*01	TRBC	TRBV	stable_3
GSE120521	1	TGTGCCAGCACCCCGGAGGCAGCCAAAAACATTCAGTACTTC	CASTPEAAKNIQYF	TRBV12-3*01	TRBD2*02	TRBJ2-4*01	TRBC	TRBV	stable_3
GSE120521	1	TGTGCCAGCAGCTTAGATAGCCCGAGCTCCTACAATGAGCAGTTCTTC	CASSLDSPSSYNEQFF	TRBV7-6*01	.	TRBJ2-1*01	TRBC	TRBV	stable_3
GSE120521	1	TGTGCAGCAAGTACAGGAGGTTCTGCAAGGCAACTGACCTTT	CAASTGGSARQLTF	TRAV13-1*01	.	TRAJ22*01	TRAC	TRAV	stable_3
GSE120521	1	TGTGCCAGCTCTACCCCCCCAGGGGGAGGCCAAGAGACCCAGTACTTC	CASSTPPGGGQETQYF	TRBV11-2*01	TRBD1*01	TRBJ2-5*01	TRBC	TRBV	stable_3
GSE120521	1	TGTGCCAGCAGTCCTCGAACCGGACAGGGTACGCAGTATTTT	CASSPRTGQGTQYF	TRBV27*01	TRBD1*01	TRBJ2-3*01	TRBC	TRBV	stable_3
GSE120521	5	TGTGCCAGCAGTTTGAACGGGGGGGCTGATGAGCAGTTCTTC	CASSLNGGADEQFF	TRBV28*01	TRBD2*01	TRBJ2-1*01	TRBC	TRBV	unstable_3
GSE120521	5	TGTGCAGCAAGTGGGGGGGGTTACCAGAAAGTTACCTTT	CAASGGGYQKVTF	TRAV13-1*01	.	TRAJ13*02	TRAC	TRAV	unstable_3
GSE120521	5	TGTGCTGTGAGAAAAGACTACAAGCTCAGCTTT	CAVRKDYKLSF	TRAV8-6*01	.	TRAJ20*01	TRAC	TRAV	unstable_3
GSE120521	4	TGTGCAGCAATTACTGGAGGCTTCAAAACTATCTTT	CAAITGGFKTIF	TRAV13-1*01	.	TRAJ9*01	TRAC	TRAV	unstable_3
GSE120521	4	TGTGCCAGCACCCCGGAGGCAGCCAAAAACATTCAGTACTTC	CASTPEAAKNIQYF	TRBV6-2*01	TRBD2*02	TRBJ2-4*01	TRBC	TRBV	unstable_3
GSE120521	4	TGTGCCAGCTTACGGACAGGGGGGACTGAAGCTTTCTTT	CASLRTGGTEAFF	TRBV12-3*01	TRBD1*01	TRBJ1-1*01	TRBC	TRBV	unstable_3
GSE120521	4	TGTGCCAGTAACAGAGGTCGTACTTCGGGGCAGCCCCAGCATTTT	CASNRGRTSGQPQHF	TRBV19*01	TRBD1*01	TRBJ1-5*01	TRBC	TRBV	unstable_3
GSE120521	3	TGTGCTACCTCGACCGGAGCCAATAGTAAGCTGACATTT	CATSTGANSKLTF	TRAV17*01	.	TRAJ56*01	TRAC	TRAV	unstable_3
GSE120521	3	TGTGCTGTGCAGAGTCCCGGGGATGACAAGATCATCTTT	CAVQSPGDDKIIF	TRAV20*01	.	TRAJ30*01	.	TRAV	unstable_3
GSE120521	3	TGTGCCAGCAGTCAACAGGGGGGTACGCAGTATTTT	CASSQQGGTQYF	TRBV27*01	TRBD1*01	TRBJ2-3*01	TRBC	TRBV	unstable_3
GSE120521	3	TGTGCCAGCTCACCAAACACCCTGGGGGAGAGTTTGAACACTGAAGCTTTCTTT	CASSPNTLGESLNTEAFF	TRBV18*01	TRBD1*01	TRBJ1-1*01	TRBC	TRBV	unstable_3
GSE120521	3	TGTGCTCTTGGGGCTTCTTCTGGTTCTGCAAGGCAACTGACCTTT	CALGASSGSARQLTF	TRDV1*01	TRDD3*01	TRAJ22*01	TRAC	TRDV	unstable_3
GSE120521	3	TGTGCCTTGTGGGAGGTGGGGCAAGAGTTGGGCAAAAAAATCAAGGTATTT	CALWEVGQELGKKIKVF	TRGV9*01	.	TRGJP*01	TRGC	TRGV	unstable_3
GSE120521	2	TGTGCCAGCAGCCAAGTGGCCGAAGGGAATGGCTACACCTTC	CASSQVAEGNGYTF	TRBV4-2*01	.	TRBJ1-2*01	TRBC	TRBV	unstable_3
GSE120521	2	TGTGCCAGCAGTGGTCGGACGAGGGGAACTGAAGCTTTCTTT	CASSGRTRGTEAFF	TRBV25-1*01	TRBD1*01	TRBJ1-1*01	TRBC	TRBV	unstable_3
GSE120521	2	TGTGCCAGCAGCTTAGGAAGGGGAGTCGAGCAGTACTTC	CASSLGRGVEQYF	TRBV7-8*01	TRBD1*01	TRBJ2-7*01	TRBC	TRBV	unstable_3
GSE120521	2	TGTGCTGTGAGTGATCAGCGGGGGGCAGGAACTGCTCTGATCTTT	CAVSDQRGAGTALIF	TRAV8-6*01	.	TRAJ15*01	TRAC	TRAV	unstable_3
GSE120521	2	TGCGCCAGCAGCCAAACTGGGACTGAAGAGACCCAGTACTTC	CASSQTGTEETQYF	TRBV4-1*01	TRBD2*01	TRBJ2-5*01	TRBC	TRBV	unstable_3
GSE120521	2	TGTGCTACGGACGCGAGGGGCGGATCTGAAAAGCTGGTCTTT	CATDARGGSEKLVF	TRAV17*01	.	TRAJ57*01	TRAC	TRAV	unstable_3
GSE120521	2	TGCACCAGCAGCCAAGTGACAGTCCACAATGAGCAGTTCTTC	CTSSQVTVHNEQFF	TRBV1*01	TRBD1*01	TRBJ2-1*01	TRBC	TRBV	unstable_3
GSE120521	2	TGTGCTGTGAGAGATCGGTCAGGAACCTACAAATACATCTTT	CAVRDRSGTYKYIF	TRAV1-2*01	.	TRAJ40*01	.	TRAV	unstable_3
GSE120521	2	TGTGCAACGACCAAAGGAGGAAGCTACATACCTACATTT	CATTKGGSYIPTF	TRAV12-3*01	.	TRAJ6*01	TRAC	TRAV	unstable_3
GSE120521	2	TGTGCCAGCAGCCAAGAGACCCAGTACTTC	CASSQETQYF	TRBV3-2*01	.	TRBJ2-5*01	TRBC	TRBV	unstable_3
GSE120521	2	TGTGCTGTGGAGCCACAGTGCTCCCCAGGCACCTGCGGCCTGTACACAAACCCTCATCCGGGCAGGAGAGCACTTACTTTT	CAVEPQCSPGTCGLYTNPHPGRRALTF	TRAV22*01	.	TRAJ5*01	TRAC	TRAV	unstable_3
GSE120521	2	TGTGCAGAGTGCCCACGGAAGAACACAGGCTTTCAGAAACTTGTATTT	CAECPRKNTGFQKLVF	TRAV13-2*01	.	TRAJ8*01	.	TRAV	unstable_3
GSE120521	2	TGTGCCAGCACTTATGTGGTAGCCACTGAAGCTTTCTTT	CASTYVVATEAFF	TRBV6-2*01	.	TRBJ1-1*01	TRBC	TRBV	unstable_3
GSE120521	2	TGTGCCAGCAGCCCCCGACTAGCGGGGGGGACAGATACGCAGTATTTT	CASSPRLAGGTDTQYF	TRBV7-2*01	TRBD2*01	TRBJ2-3*01	TRBC	TRBV	unstable_3
GSE120521	2	TGTGCCAGCAGCGTCCGGACAGGGGCTGGCACAGATACGCAGTATTTT	CASSVRTGAGTDTQYF	TRBV7-8*01	TRBD1*01	TRBJ2-3*01	TRBC	TRBV	unstable_3
GSE120521	1	TGTGCCAGCAGCCTCGGGACAGGCCTGACAGATACGCAGTATTTT	CASSLGTGLTDTQYF	TRBV7-8*03	TRBD1*01	TRBJ2-3*01	TRBC	TRBV	unstable_3
GSE120521	1	TGTGCCAGCAGTGCGAGAGGGCAGGGGAGTCAGCCCCAGCATTTT	CASSARGQGSQPQHF	TRBV6-1*01	TRBD2*02	TRBJ1-5*01	TRBC	TRBV	unstable_3
GSE120521	1	TGTGCCAGCAGCCCCAAGGGGACCCTCTACGAGCAGTACTTC	CASSPKGTLYEQYF	TRBV3-1*01	TRBD1*01	TRBJ2-7*01	TRBC	TRBV	unstable_3
GSE120521	1	TGTGCAGCAAGTAGGGACTTCAACAAATTTTACTTT	CAASRDFNKFYF	TRAV13-1*01	.	TRAJ21*01	.	TRAV	unstable_3
GSE120521	1	AGTGCTGGGCGTCCTAATTATGGAGGAAGCCAAGGAAATCTCATCTTT	SAGRPNYGGSQGNLIF	TRAV35*01	.	TRAJ42*01	.	TRAV	unstable_3
GSE120521	1	TGCGCCAGCAGCTTGGCCGGGCCATATACCATGGAGCAGTACTTC	CASSLAGPYTMEQYF	TRBV5-1*01	.	TRBJ2-7*01	TRBC	TRBV	unstable_3
GSE120521	1	TGTGCTGTGGTTCTCTCTTCTGGGGGTTACCAGAAAGTTACCTTT	CAVVLSSGGYQKVTF	TRAV8-3*02	.	TRAJ13*02	.	TRAV	unstable_3
GSE120521	1	TGTGCTCTGCTTTTAATGGATAGCAACTATCAGTTAATCTGG	CALLLMDSNYQLIW	TRAV9-2*03	.	TRAJ33*01	TRAC	TRAV	unstable_3
GSE120521	1	TGTGCTTATTCCTCCTCAGGAACCTACAAATACATCTTT	CAYSSSGTYKYIF	TRAV38-2/DV8*01	.	TRAJ40*01	.	TRAV	unstable_3
GSE120521	1	TGTGCCAGCAGCCTGGGACAGGGAGAAGAGACCCAGTACTTC	CASSLGQGEETQYF	TRBV4-2*01	TRBD1*01	TRBJ2-5*01	TRBC	TRBV	unstable_3
GSE120521	1	TGCGCCAGCAGCCAAGAGGGGGTGGAGACCCAGTACTTC	CASSQEGVETQYF	TRBV4-1*02	TRBD1*01	TRBJ2-5*01	TRBC	TRBV	unstable_3
GSE120521	1	TGTGCCAGCAGTGAAGACAGGGCCCCCTACAATGAGCAGTTCTTC	CASSEDRAPYNEQFF	TRBV6-1*01	TRBD1*01	TRBJ2-1*01	TRBC	TRBV	unstable_3
GSE120521	1	TGTGCTGTGCAGGCAAGGACTGGGGCAAACAACCTCTTCTTT	CAVQARTGANNLFF	TRAV20*02	.	TRAJ36*01	.	TRAV	unstable_3
GSE120521	1	TGTGCCAGCAGCTTCGCCCTAGAGACCCAGTACTTC	CASSFALETQYF	TRBV11-3*01	.	TRBJ2-5*01	TRBC	TRBV	unstable_3
GSE120521	1	TGTGCCAGCAGCTTAGATTCAAGAGACGAGCAGTACTTC	CASSLDSRDEQYF	TRBV7-9*01	.	TRBJ2-7*01	TRBC	TRBV	unstable_3
GSE120521	1	TGTGCCAGCAGTTTAGCCGGGGGGGCGAATACGCAGTATTTT	CASSLAGGANTQYF	TRBV27*01	TRBD2*01	TRBJ2-3*01	TRBC	TRBV	unstable_3
GSE120521	1	TGTGCAGCAAGTACCCCAGATGGCCAGAAGCTGCTCTTT	CAASTPDGQKLLF	TRAV13-1*01	.	TRAJ16*01	.	TRAV	unstable_3
GSE120521	1	TGTGCCGTCCTCAACCAGGCAGGAACTGCTCTGATCTTT	CAVLNQAGTALIF	TRAV12-2*01	.	TRAJ15*01	TRAC	TRAV	unstable_3
GSE120521	1	TGTGCCAGCAGCCCTCGTTTGGTGGGGGGCAGGGATGAGCAGTTCTTC	CASSPRLVGGRDEQFF	TRBV9*01	TRBD1*01	TRBJ2-1*01	TRBC	TRBV	unstable_3
GSE120521	1	TGCGCCAGCAGCTTGGGTAATTCACCCCTCCACTTT	CASSLGNSPLHF	TRBV5-1*01	.	TRBJ1-6*02	TRBC	TRBV	unstable_3
GSE120521	1	TGTGCCAGCTCACCCCTGTTGTCTAGCGGGGGGGTCAATGAGCAGTTCTTC	CASSPLLSSGGVNEQFF	TRBV18*01	TRBD2*01	TRBJ2-1*01	TRBC	TRBV	unstable_3
GSE120521	1	TGTGTGGTGACCCTACCGGGGTATGGAGGAAGCCAAGGAAATCTCATCTTT	CVVTLPGYGGSQGNLIF	TRAV12-1*01	.	TRAJ42*01	TRAC	TRAV	unstable_3
GSE120521	1	TGTGCTGGGCATAGTGGAGGTAGCAACTATAAACTGACATTT	CAGHSGGSNYKLTF	TRAV35*01	.	TRAJ53*01	.	TRAV	unstable_3
GSE120521	1	TGTGCCAGCATCGACTCCGGGACAGGGTTCACCGGGGAGCTGTTTTTT	CASIDSGTGFTGELFF	TRBV27*01	TRBD1*01	TRBJ2-2*01	TRBC	TRBV	unstable_3
GSE120521	1	TGTGCCAGCAGCCGGGACAGGAGATACGGGGAGCTGTTTTTT	CASSRDRRYGELFF	TRBV6-1*01	TRBD1*01	TRBJ2-2*01	TRBC	TRBV	unstable_3
GSE120521	1	TGTGCCACCTGGGTACAGGATAGGAAACTCTTT	CATWVQDRKLF	TRGV8*01	.	TRGJ1*02	TRGC	TRGV	unstable_3
GSE120521	1	TGTGCAATGAGCGGAGGGAGTGGAGGTAGCAACTATAAACTGACATTT	CAMSGGSGGSNYKLTF	TRAV12-3*01	.	TRAJ53*01	TRAC	TRAV	unstable_3
GSE120521	1	TGTGTGGTGAACTTCAATACTGGAGGCTTCAAAACTATCTTT	CVVNFNTGGFKTIF	TRAV12-1*01	.	TRAJ9*01	.	TRAV	unstable_3
GSE120521	1	TGTGCTGGGCGTCCTAATTATGGAGGAAGCCAAGGAAATCTCATCTTT	CAGRPNYGGSQGNLIF	TRAV35*01	.	TRAJ42*01	.	TRAV	unstable_3
GSE120521	1	TGCATCGTCAGACGTACTACCTCAGGAACCTACAAATACATCTTT	CIVRRTTSGTYKYIF	TRAV26-1*01	.	TRAJ40*01	.	TRAV	unstable_3
GSE120521	1	TGCAGTGCTACGTCGGGACTAGCGGGGATCTACGAGCAGTACTTC	CSATSGLAGIYEQYF	TRBV20-1*01	TRBD2*01	TRBJ2-7*01	TRBC	TRBV	unstable_3
GSE120521	1	TGCGTGACTTGGGACTCAGGAACCTACAAATACATCTTT	CVTWDSGTYKYIF	TRAV14/DV4*02	.	TRAJ40*01	TRAC	TRAV	unstable_3
GSE120521	1	TGTGCCAGCAGCCTTCGACAGATCTACGAGCAGTACTTC	CASSLRQIYEQYF	TRBV7-9*01	TRBD1*01	TRBJ2-7*01	TRBC	TRBV	unstable_3
GSE120521	1	TGTGCTGTCACCTACACTAACTTTGGAAATGAGAAATTAACCTTT	CAVTYTNFGNEKLTF	TRAV41*01	.	TRAJ48*01	TRAC	TRAV	unstable_3
GSE120521	1	TGCAGTGCTAGAGTGGGCAGTGGTGTCGGGGAGCTGTTTTTT	CSARVGSGVGELFF	TRBV20-1*01	TRBD2*01	TRBJ2-2*01	TRBC	TRBV	unstable_3
GSE120521	1	TGTGCCAGCAGCCATGGGACTAGCGGGACCGACTTCCCTTACGAGCAGTACTTC	CASSHGTSGTDFPYEQYF	TRBV7-2*01	TRBD2*02	TRBJ2-7*01	TRBC	TRBV	unstable_3
GSE120521	1	TGTGCTTATAGGAGCGCTATGACAGCCGATGACAAGATCATCTTT	CAYRSAMTADDKIIF	TRAV38-2/DV8*01	.	TRAJ30*01	.	TRAV	unstable_3
GSE120521	1	TGTGCCAGCAGTTTTGGGCAGGGGGCAGGCGGGGAGCTGTTTTTT	CASSFGQGAGGELFF	TRBV12-3*01	TRBD1*01	TRBJ2-2*01	TRBC	TRBV	unstable_3
GSE120521	1	TGTGCCAGTCTCCGAGGCTATGGCTACACCTTC	CASLRGYGYTF	TRBV19*01	.	TRBJ1-2*01	TRBC	TRBV	unstable_3
GSE120521	1	TGTGCAATGATTACCACGGGAGGAGGAAACAAACTCACCTTT	CAMITTGGGNKLTF	TRAV12-3*01	.	TRAJ10*01	.	TRAV	unstable_3
GSE120521	1	TGTGCCAGCAGCTTGGAGCCCCAAGAGACCCAGTACTTC	CASSLEPQETQYF	TRBV11-2*03	.	TRBJ2-5*01	TRBC	TRBV	unstable_3
GSE120521	1	TGTGGAGCAGACCCTCCTGGTGGTACTAGCTATGGAAAGCTGACATTT	CGADPPGGTSYGKLTF	TRAV34*01	.	TRAJ52*01	.	TRAV	unstable_3
GSE120521	1	TGTGCCACCTGGGATGATTATAAGAAACTCTTT	CATWDDYKKLF	TRGV4*01	.	TRGJ1*02	TRGC	TRGV	unstable_3
GSE120521	1	TGTGCTGGGTATAACACCAATGCAGGCAAATCAACCTTT	CAGYNTNAGKSTF	TRAV2*01	.	TRAJ27*01	TRAC	TRAV	unstable_3
GSE120521	1	TGTGCTGTGGAGGATCAGTCGGCTGGCAACAACCGTAAGCTGATTTGG	CAVEDQSAGNNRKLIW	TRAV2*01	.	TRAJ38*01	.	TRAV	unstable_3
GSE120521	1	TGTGCTGTGAGAGACGGGGGCAGTGCAGGCAAATCAACCTTT	CAVRDGGSAGKSTF	TRAV3*01	.	TRAJ27*01	.	TRAV	unstable_3
GSE120521	1	TGTGCTCTGAGTGAGTTCTCGAACACCGGTAACCAGTTCTATTTT	CALSEFSNTGNQFYF	TRAV19*01	.	TRAJ49*01	.	TRAV	unstable_3
GSE120521	1	TGTGCCAGCAGTCGAGTTATGGCTTCAGATACGCAGTATTTT	CASSRVMASDTQYF	TRBV27*01	.	TRBJ2-3*01	TRBC	TRBV	unstable_3
GSE120521	1	TGTGCCAGCAGCTTGGCGGGCGGGGCCGATGAGCAGTTCTTC	CASSLAGGADEQFF	TRBV7-2*01	TRBD2*02	TRBJ2-1*01	TRBC	TRBV	unstable_3
GSE120521	1	TGTGCCACCTCTCTGACGGCGGGGGGCACAGATACGCAGTATTTT	CATSLTAGGTDTQYF	TRBV27*01	TRBD2*01	TRBJ2-3*01	TRBC	TRBV	unstable_3
GSE120521	1	TGTGCTCTGACTATCTTTACCTCAGGAACCTACAAATACATCTTT	CALTIFTSGTYKYIF	TRAV19*01	.	TRAJ40*01	.	TRAV	unstable_3
GSE120521	1	TGTGCCAGCCATAGCGGGGGCGGGGAGCTGTTTTTT	CASHSGGGELFF	TRBV27*01	TRBD2*01	TRBJ2-2*01	TRBC	TRBV	unstable_3
GSE120521	1	TGTGCTGGGCGCCTCATCCAGGGAGCCCAGAAGCTGGTATTT	CAGRLIQGAQKLVF	TRAV35*01	.	TRAJ54*01	TRAC	TRAV	unstable_3
GSE120521	1	TGTGCTTTCATGAAGAGGAATACCGGCACTGCCAGTAAACTCACCTTT	CAFMKRNTGTASKLTF	TRAV38-1*01	.	TRAJ44*01	TRAC	TRAV	unstable_3
GSE120521	1	TGTGCAGCACTCGATTTTGGAAATGAGAAATTAACCTTT	CAALDFGNEKLTF	TRAV13-1*01	.	TRAJ48*01	.	TRAV	unstable_3
GSE120521	4	TGCCTCGTGCTTTCCGCGGGGTATGCACTCAACTTC	CLVLSAGYALNF	TRAV4*01	.	TRAJ41*01	.	TRAV	stable_4
GSE120521	2	TGTGCTCTGAGTGAGGCGAATTCAGGATACAGCACCCTCACCTTT	CALSEANSGYSTLTF	TRAV19*01	.	TRAJ11*01	.	TRAV	stable_4
GSE120521	2	TGTGCCAGCAGCCCCCGACTAGCGGGTAGTGGGGCCAACGTCCTGACTTTC	CASSPRLAGSGANVLTF	TRBV7-9*01	TRBD2*01	TRBJ2-6*01	TRBC	TRBV	stable_4
GSE120521	2	TGCAGTGCTCTGGACACTGAAGCTTTCTTT	CSALDTEAFF	TRBV20-1*01	.	TRBJ1-1*01	TRBC	TRBV	stable_4
GSE120521	2	TGTGCCAGCAGTTACACCACAGGGGAGGATTCACCCCTCCACTTT	CASSYTTGEDSPLHF	TRBV6-5*01	TRBD1*01	TRBJ1-6*02	TRBC	TRBV	stable_4
GSE120521	1	TGCAGCGTTGGGGCGGGAGAGGTTGCAGATACGCAGTATTTT	CSVGAGEVADTQYF	TRBV29-1*01	TRBD1*01	TRBJ2-3*01	TRBC	TRBV	stable_4
GSE120521	1	TGTGCTATGGACCGAAATTATGGGAGCAGTGGCAACAAGCTCATCTTT	CAMDRNYGSSGNKLIF	TRAV22*01	.	TRAJ32*01	.	TRAV	stable_4
GSE120521	1	TGTGCCAGCAGCTTAGAACATGGGAACACTGAAGCTTTCTTT	CASSLEHGNTEAFF	TRBV7-9*01	.	TRBJ1-1*01	TRBC	TRBV	stable_4
GSE120521	1	TGTGCAGAGCTCAACAGACTCGCTTTT	CAELNRLAF	TRAV5*01	.	TRAJ7*01	TRAC	TRAV	stable_4
GSE120521	1	TGTGCAATGAGAGACCCCAGAGGGTCTAGCAACACAGGCAAACTAATCTTT	CAMRDPRGSSNTGKLIF	TRAV14/DV4*01	.	TRAJ37*02	TRAC	TRAV	stable_4
GSE120521	1	TGTGCCAGCGGTGATGCGGGGCAGGGGCCCTCCGACTACACCTTC	CASGDAGQGPSDYTF	TRBV6-1*01	TRBD1*01	TRBJ1-2*01	TRBC	TRBV	stable_4
GSE120521	1	TGTGCAGCAAGTATACGTCGCTCTAGCAACACAGGCAAACTAATCTTT	CAASIRRSSNTGKLIF	TRAV13-1*01	.	TRAJ37*02	.	TRAV	stable_4
GSE120521	1	TGTGCTGTGAGAGCCCTGAACAGAGATGACAAGATCATCTTT	CAVRALNRDDKIIF	TRAV1-2*01	.	TRAJ30*01	.	TRAV	stable_4
GSE120521	1	TGTGCCAGCACCGGACAGGGAACGAACACCGGGGAGCTGTTTTTT	CASTGQGTNTGELFF	TRBV6-6*01	TRBD1*01	TRBJ2-2*01	TRBC	TRBV	stable_4
GSE120521	1	TGTGCCTGGAGTATAGGGGGAAGGCAGCCCCAGCATTTT	CAWSIGGRQPQHF	TRBV30*01	TRBD2*02	TRBJ1-5*01	TRBC	TRBV	stable_4
GSE120521	8	TGTGCCAGCAGCCCAGGTCAAGAGACCCAGTACTTC	CASSPGQETQYF	TRBV28*01	.	TRBJ2-5*01	TRBC	TRBV	unstable_4
GSE120521	4	TGTGCTCTGAGTGATAATAACAATAACAATGACATGCGCTTT	CALSDNNNNNDMRF	TRAV19*01	.	TRAJ43*01	TRAC	TRAV	unstable_4
GSE120521	4	TGTGCTGTGAGAGATAGCGACTACAAGCTCAGCTTT	CAVRDSDYKLSF	TRAV1-2*01	.	TRAJ20*01	TRAC	TRAV	unstable_4
GSE120521	4	TGTGCCGTAAATACTGGAGGCTTCAAAACTATCTTT	CAVNTGGFKTIF	TRAV12-2*02	.	TRAJ9*01	TRAC	TRAV	unstable_4
GSE120521	3	TGTGCAGCAAGTATACGTCGCTCTAGCAACACAGGCAAACTAATCTTT	CAASIRRSSNTGKLIF	TRAV13-1*01	.	TRAJ37*02	.	TRAV	unstable_4
GSE120521	3	TGTGCCAGCAGTTTCACAGGGACCGGGGAGCTGTTTTTT	CASSFTGTGELFF	TRBV27*01	TRBD1*01	TRBJ2-2*01	TRBC	TRBV	unstable_4
GSE120521	3	TGTGCCACAACTTTCCTCGACAGGGGTAACTATGGCTACACCTTC	CATTFLDRGNYGYTF	TRBV28*01	TRBD1*01	TRBJ1-2*01	TRBC	TRBV	unstable_4
GSE120521	3	TGTGCTCTGAGTGGGGCCTCAACTGACAGCTGGGGGAAATTGCAGTTT	CALSGASTDSWGKLQF	TRAV19*01	.	TRAJ24*02	.	TRAV	unstable_4
GSE120521	3	TGTGCTGTGAGTGATCGAAGCCAAGGAAATCTCATCTTT	CAVSDRSQGNLIF	TRAV8-4*01	.	TRAJ42*01	TRAC	TRAV	unstable_4
GSE120521	3	TGTGCTGTGAGGCTTTACTCTAGCAACACAGGCAAACTAATCTTT	CAVRLYSSNTGKLIF	TRAV21*01	.	TRAJ37*02	TRAC	TRAV	unstable_4
GSE120521	3	TGTGCCACCTGGGACACTCGCCATAAGAAACTCTTT	CATWDTRHKKLF	TRGV3*01	.	TRGJ1*02	TRGC	TRGV	unstable_4
GSE120521	2	TGTGCCAGCAGTCCAGGGCAAGAGACCCAGTACTTC	CASSPGQETQYF	TRBV28*01	.	TRBJ2-5*01	TRBC	TRBV	unstable_4
GSE120521	2	TGCCTCGTGGGTGACGTATCCGGGAATGCCAGACTCATGTTT	CLVGDVSGNARLMF	TRAV4*01	.	TRAJ31*01	TRAC	TRAV	unstable_4
GSE120521	2	TGTGCTGTGGGTGCGTTAATCGACTACAAGCTCAGCTTT	CAVGALIDYKLSF	TRAV8-3*01	.	TRAJ20*01	TRAC	TRAV	unstable_4
GSE120521	2	TGTGCCAGCAGTGATCCAGCGGGAGTATTTTGGTATACGCAGTATTTT	CASSDPAGVFWYTQYF	TRBV6-6*01	TRBD2*02	TRBJ2-3*01	TRBC	TRBV	unstable_4
GSE120521	2	TGTGCTGTGAGTGCCCCATTTCTTCAGGGAGCCCAGAAGCTGGTATTT	CAVSAPFLQGAQKLVF	TRAV8-4*01	.	TRAJ54*01	.	TRAV	unstable_4
GSE120521	2	TGTGCCAGCAGTGAATCTTCAGGGGGAAAACTGTTTTTT	CASSESSGGKLFF	TRBV2*01	TRBD1*01	TRBJ1-4*01	TRBC	TRBV	unstable_4
GSE120521	2	TGCGCCAGCAGCCTCCGACCTGCAACTAATGAAAAACTGTTTTTT	CASSLRPATNEKLFF	TRBV4-1*01	.	TRBJ1-4*01	TRBC	TRBV	unstable_4
GSE120521	2	TGCATCGTCAGAGTCGCGGGTGAGACAGGCAAACTAATCTTT	CIVRVAGETGKLIF	TRAV26-1*01	.	TRAJ37*01	TRAC	TRAV	unstable_4
GSE120521	2	TGTGCCAGCAGCTTAAACGGGATGACCACAGATACGCAGTATTTT	CASSLNGMTTDTQYF	TRBV7-2*01	TRBD2*02	TRBJ2-3*01	TRBC	TRBV	unstable_4
GSE120521	1	TGTGCCAGCAGCTTGGGACTAGAGGCAGATACGCAGTATTTT	CASSLGLEADTQYF	TRBV5-4*01	TRBD2*02	TRBJ2-3*01	TRBC	TRBV	unstable_4
GSE120521	1	TGTGCCAGCAGCTTGGGGGACAGGGGGGACTTC	CASSLGDRGDF	TRBV7-9*01	TRBD1*01	TRBJ2-7*01	TRBC	TRBV	unstable_4
GSE120521	1	TGCGCCAGCAGCTTGCGTCCGGCGGCCTTGGAGGGTGGGGCTTTCTTT	CASSLRPAALEGGAFF	TRBV5-1*01	TRBD2*02	TRBJ1-1*01	TRBC	TRBV	unstable_4
GSE120521	1	TGTGCTCTGAGTGTATTCAATGCAGGCAACATGCTCACCTTT	CALSVFNAGNMLTF	TRAV19*01	.	TRAJ39*01	TRAC	TRAV	unstable_4
GSE120521	1	TGTGCCACCTGGGACGGGCCGGATAAGAAACTCTTT	CATWDGPDKKLF	TRGV2*03	.	TRGJ1*01	TRGC	TRGV	unstable_4
GSE120521	1	TGTGCCTCAGGGGGACAAATCACTGAAGCTTTCTTT	CASGGQITEAFF	TRBV25-1*01	TRBD1*01	TRBJ1-1*01	TRBC	TRBV	unstable_4
GSE120521	1	TGTGCCAGCAGCTTAAGTTTCTCAAGGAAGGATGGCTACACCTTC	CASSLSFSRKDGYTF	TRBV7-9*01	.	TRBJ1-2*01	TRBC	TRBV	unstable_4
GSE120521	1	TGTGCCAGTAGGCCGAGCACGTCCGCGTATGGCTACACCTTC	CASRPSTSAYGYTF	TRBV19*01	.	TRBJ1-2*01	TRBC	TRBV	unstable_4
GSE120521	1	TGTGCTTATAGGAACACACAGGGAGCCCAGAAGCTGGTATTT	CAYRNTQGAQKLVF	TRAV38-2/DV8*01	.	TRAJ54*01	TRAC	TRAV	unstable_4
GSE120521	1	TGTGCCAGCGGGACTAGCGGGGAGGAAGAGACCCAGTACTTC	CASGTSGEEETQYF	TRBV28*01	TRBD2*01	TRBJ2-5*01	TRBC	TRBV	unstable_4
GSE120521	1	CGTGCCAGCAGCAACGGGAGCATACCACAGGCAGACTATGGCTACACCTTC	RASSNGSIPQADYGYTF	TRBV7-3*03	TRBD2*02	TRBJ1-2*01	TRBC	TRBV	unstable_4
GSE120521	1	TGCATCTCTTCCTCAGGAACCTACAAATACATCTTT	CISSSGTYKYIF	TRAV26-2*01	.	TRAJ40*01	TRAC	TRAV	unstable_4
GSE120521	1	TGCCTCGTGGGTGACATAAAAAGCAGTGCTTCCAAGATAATCTTT	CLVGDIKSSASKIIF	TRAV4*01	.	TRAJ3*01	.	TRAV	unstable_4
GSE120521	1	TGTGCCAGCAGTTACTCGATGGGGGGACGCTACAATGAGCAGTTCTTC	CASSYSMGGRYNEQFF	TRBV6-5*01	TRBD2*01	TRBJ2-1*01	TRBC	TRBV	unstable_4
GSE120521	1	TGTGCCAGCAGCCAAGATAACGGGCAGGGGCCGAACACTGAAGCTTTCTTT	CASSQDNGQGPNTEAFF	TRBV14*01	TRBD1*01	TRBJ1-1*01	TRBC	TRBV	unstable_4
GSE120521	1	TGTGCCGTCCGGTACAATAACAATGACATGCGCTTT	CAVRYNNNDMRF	TRAV12-2*01	.	TRAJ43*01	TRAC	TRAV	unstable_4
GSE120521	1	TGTGCCAGCAGCTTAGCGCCCTCAGGGAACTTATGGAATGAGCAGTTCTTC	CASSLAPSGNLWNEQFF	TRBV7-6*01	TRBD1*01	TRBJ2-1*01	TRBC	TRBV	unstable_4
GSE120521	1	TGTGCTGTGAATTTCGGGGGAAACACCGACAAGCTCATCTTT	CAVNFGGNTDKLIF	TRAV21*01	.	TRAJ34*01	TRAC	TRAV	unstable_4
GSE120521	1	TGTGCCAGCAGGACAGGGGCCAGCAATGAGCAGTTCTTC	CASRTGASNEQFF	TRBV27*01	TRBD1*01	TRBJ2-1*01	TRBC	TRBV	unstable_4
GSE120521	1	TGCGCCAGCAGCCAACACCTACAGCTAGCGGGAGGCTCCTACAATGAGCAGTTCTTC	CASSQHLQLAGGSYNEQFF	TRBV4-3*01	TRBD2*02	TRBJ2-1*01	TRBC	TRBV	unstable_4
GSE120521	1	TGCAGTGCCGCGGCGGAGTCGGGGCATCAGCCCCAGCATTTT	CSAAAESGHQPQHF	TRBV20-1*01	TRBD1*01	TRBJ1-5*01	TRBC	TRBV	unstable_4
GSE120521	1	TGTGCAATGAGAGACCTTACCTCAGGAACCTACAAATACATCTTT	CAMRDLTSGTYKYIF	TRAV14/DV4*01	.	TRAJ40*01	.	TRAV	unstable_4
GSE120521	1	TGTGCCAGCAGTTACTTTGGGAACAATGAGCAGTTCTTC	CASSYFGNNEQFF	TRBV6-2*01	.	TRBJ2-1*01	TRBC	TRBV	unstable_4
GSE198600	5	TGCGCCAGCAGCCCGGGGACTAGCGGGAGTTCCTGGGACAACAATGAGCAGTTCTTC	CASSPGTSGSSWDNNEQFF	TRBV5-1*01	TRBD2*02	TRBJ2-1*01	TRBC	TRBV	sym_6
GSE198600	3	TGTGCAGCCCAGGAATATGGAAACAAACTGGTCTTT	CAAQEYGNKLVF	TRAV13-1*01	.	TRAJ47*01	TRAC	TRAV	sym_6
GSE198600	3	TGTGCCACCTGGGACGGGCCTAAGAAACTCTTT	CATWDGPKKLF	TRGV2*01	.	TRGJ1*02	TRGC	TRGV	sym_6
GSE198600	3	TGTGCTGTGCGGGATAGCAACTATCAGTTAATCTGG	CAVRDSNYQLIW	TRAV1-2*01	.	TRAJ33*01	.	TRAV	sym_6
GSE198600	2	TGTGCTGTGAGGGGTTCCGCCTGGGGGCGCTTT	CAVRGSAWGRF	TRAV21*01	.	TRAJ43*01	TRAC	TRAV	sym_6
GSE198600	2	TGCGCCAGCAGCTTAACTAGCGGGCTTAGCTCCTACGAGCAGTACTTC	CASSLTSGLSSYEQYF	TRBV5-4*01	TRBD2*01	TRBJ2-7*01	TRBC	TRBV	sym_6
GSE198600	2	TGTGCCAGCAGCCACTCGCGGTTTTCTGGCTACACCTTC	CASSHSRFSGYTF	TRBV14*01	TRBD2*01	TRBJ1-2*01	TRBC	TRBV	sym_6
GSE198600	2	TGTGCCAGCTCACCAGGGACAGGGTCACAAATCCTCCACTTT	CASSPGTGSQILHF	TRBV18*01	TRBD1*01	TRBJ1-6*01	TRBC	TRBV	sym_6
GSE198600	2	TGTGCAGCCCCCAAGAGAGGAAAGCTTATCTTC	CAAPKRGKLIF	TRAV13-1*01	.	TRAJ23*01	TRAC	TRAV	sym_6
GSE198600	2	TGTGCCAGCAGTTGGCAGTATAGCAATCAGCCCCAGCATTTT	CASSWQYSNQPQHF	TRBV27*01	.	TRBJ1-5*01	TRBC	TRBV	sym_6
GSE198600	1	TGTGCCTGTGACACCGTAGGTGGGGGACCCACCGATAAACTCATCTTT	CACDTVGGGPTDKLIF	TRDV2*01	TRDD3*01	TRDJ1*01	TRDC	TRDV	sym_6
GSE198600	1	TGTGCCAGCTCACCAATTTCCGGGACAGGGGGTATCAATGAGCAGTTCTTC	CASSPISGTGGINEQFF	TRBV18*01	TRBD1*01	TRBJ2-1*01	TRBC	TRBV	sym_6
GSE198600	1	TGCATCGTCAGAGTCACGGGAGGAGGAAACAAACTCACCTTT	CIVRVTGGGNKLTF	TRAV26-1*01	.	TRAJ10*01	.	TRAV	sym_6
GSE198600	1	TGTGCTGTCTTTAATGCTGGTGGTACTAGCTATGGAAAGCTGACATTT	CAVFNAGGTSYGKLTF	TRAV21*01	.	TRAJ52*01	.	TRAV	sym_6
GSE198600	1	TGTGCCAGCAGCCCTGGGGGCGGGAGGGCAGATACGCAGTATTTT	CASSPGGGRADTQYF	TRBV14*01	TRBD2*02	TRBJ2-3*01	TRBC	TRBV	sym_6
GSE198600	1	TGTGCCAGCAGGGGGGAGGGTCAAGAGACCCAGTACTTC	CASRGEGQETQYF	TRBV7-9*01	TRBD2*01	TRBJ2-5*01	TRBC	TRBV	sym_6
GSE198600	1	TGTGTGGTGATTCGAAATAACAATGCCAGACTCATGTTT	CVVIRNNNARLMF	TRAV12-1*01	.	TRAJ31*01	.	TRAV	sym_6
GSE198600	1	TGTGCCAGCAGTTTCGAGGGATGGGGAGAACAGAATAGCAATCAGCCCCAGCATTTT	CASSFEGWGEQNSNQPQHF	TRBV12-3*01	TRBD2*02	TRBJ1-5*01	TRBC	TRBV	sym_6
GSE198600	1	TGTGCCAGCAGTTTATACAGGGACACTGAAGCTTTCTTT	CASSLYRDTEAFF	TRBV12-3*01	TRBD1*01	TRBJ1-1*01	TRBC	TRBV	sym_6
GSE198600	1	TGTGCAATGAGCAATACTGGAGGCTTCAAAACTATCTTT	CAMSNTGGFKTIF	TRAV12-3*01	.	TRAJ9*01	TRAC	TRAV	sym_6
GSE198600	1	TGTGCCTTTCGGGGATACAATAACAATGACATGCGCTTT	CAFRGYNNNDMRF	TRAV24*01	.	TRAJ43*01	TRAC	TRAV	sym_6
GSE198600	1	TGTGCCAGCAGTGAAAACGGAGATACGCAGTATTTT	CASSENGDTQYF	TRBV6-4*01	.	TRBJ2-3*01	TRBC	TRBV	sym_6
GSE198600	1	TGTGCTGTGCAGGCCGTCGCCAGACTCATGTTT	CAVQAVARLMF	TRAV20*01	.	TRAJ31*01	.	TRAV	sym_6
GSE198600	1	TGTGCAATGAGCGATAGCAACTATCAGTTAATCTGG	CAMSDSNYQLIW	TRAV12-3*01	.	TRAJ33*01	.	TRAV	sym_6
GSE198600	1	TGTGCCAGCAGTACTCCGGGACAGCTATATGGCTACACCTTC	CASSTPGQLYGYTF	TRBV28*01	TRBD1*01	TRBJ1-2*01	TRBC	TRBV	sym_6
GSE198600	1	TGTGCAGAGTCGAAGATGGCCAGAAGCTGCTCTTTGCAAGGGGAACCATGTTAAAGGTGG	CAESKMARSCSLQGEPC_RW	TRAV13-2*01	.	TRAJ16*01	.	TRAV	sym_6
GSE198600	1	TGTGCAGCAAGACCTATACTCACGGGAGGAGGAAACAAACTCACCTTT	CAARPILTGGGNKLTF	TRAV13-1*01	.	TRAJ10*01	.	TRAV	sym_6
GSE198600	1	TGTGCTGTGGATAAGTACACCGGTAACCAGTTCTATTTC	CAVDKYTGNQFYF	TRAV22*01	.	TRAJ49*01	.	TRAV	sym_6
GSE198600	1	TGTGCAATGATCGATATGACAACTGACAGCTGGGGGAAATTGCAGTTT	CAMIDMTTDSWGKLQF	TRAV12-3*01	.	TRAJ24*02	.	TRAV	sym_6
GSE198600	1	TGTGCAGATTACGGGAGGGATAGCAGCTATAAATTGATCTTC	CADYGRDSSYKLIF	TRAV13-2*01	.	TRAJ12*01	.	TRAV	sym_6
GSE198600	1	TGCCTCGTGGGTGACATGAACTCCAACACAGGCAAACTAATCTTT	CLVGDMNSNTGKLIF	TRAV4*01	.	TRAJ37*01	.	TRAV	sym_6
GSE198600	1	TGTGCAGAGTCCTATTCTGGTGGCTACAATAAGCTGATTTTT	CAESYSGGYNKLIF	TRAV13-2*01	.	TRAJ4*01	.	TRAV	sym_6
GSE198600	1	TGTGCCTTGTGGGAGGCCCATAAGAAACTCTTT	CALWEAHKKLF	TRGV9*01	.	TRGJ1*01	TRGC	TRGV	sym_6
GSE198600	1	TGTGCCAGTCAGAGCAGCAGGGTCGAGGGCAATGAGCAGTTCTTC	CASQSSRVEGNEQFF	TRBV12-3*01	TRBD1*01	TRBJ2-1*01	TRBC	TRBV	sym_6
GSE198600	1	TGTGCTACGGACCAACTTAGGGGCTATGGAAAGCTGACATGT	CATDQLRGYGKLTC	TRAV17*01	.	TRAJ52*01	.	TRAV	sym_6
GSE198600	1	TGTGCTTTCGTTTCGTACAATAACAATGACATGCGCTTT	CAFVSYNNNDMRF	TRAV38-1*01	.	TRAJ43*01	TRAC	TRAV	sym_6
GSE198600	1	TGTGCTCTGAGTGACCGGGGAAGCCAAGGAAATCTCATCTTT	CALSDRGSQGNLIF	TRAV9-2*02	.	TRAJ42*01	.	TRAV	sym_6
GSE198600	1	TGTGCCTGGACTTACAGGGGGAGAAGCGGGGAGCTGTTTTTT	CAWTYRGRSGELFF	TRBV30*01	TRBD1*01	TRBJ2-2*01	TRBC	TRBV	sym_6
GSE198600	1	TGCGCCAGCAGGCTAGCGGCAGAAACAGATACGCAGTATTTT	CASRLAAETDTQYF	TRBV5-1*01	TRBD2*02	TRBJ2-3*01	TRBC	TRBV	sym_6
GSE198600	1	TGTGCAGGGTGTAACTATGGTCAGAATTTTGTCTTT	CAGCNYGQNFVF	TRAV25*01	.	TRAJ26*01	TRAC	TRAV	sym_6
GSE198600	1	TGTGCCAGCAGTTATAGGACAGGGAGGAACACTGAAGCTTTCTTT	CASSYRTGRNTEAFF	TRBV6-5*01	TRBD1*01	TRBJ1-1*01	TRBC	TRBV	sym_6
GSE198600	1	TGCATCGTCAGAGTCTTCAGTGCAGGCAACATGCTCACCTTT	CIVRVFSAGNMLTF	TRAV26-1*01	.	TRAJ39*01	.	TRAV	sym_6
GSE198600	1	TGTGTGGTGAACAGGAATTCAGGAAACACACCTCTTGTCTTT	CVVNRNSGNTPLVF	TRAV12-1*01	.	TRAJ29*01	.	TRAV	sym_6
GSE198600	1	TGTGCAATGAGACATAAGGGGATGTACAGCAGTGCTTCCAAGATAATCTTT	CAMRHKGMYSSASKIIF	TRAV14/DV4*01	.	TRAJ3*01	TRAC	TRAV	sym_6
GSE198600	1	TGCCTCGTGGGTGACAGAAATGCAGGCAAGTCAACCTTT	CLVGDRNAGKSTF	TRAV4*01	.	TRAJ39*01	.	TRAV	sym_6
GSE198600	1	TGTGCCAGCAGTTTGAGGTCTACCCCCAACAATGAGCAGTTCTTC	CASSLRSTPNNEQFF	TRBV27*01	.	TRBJ2-1*01	TRBC	TRBV	sym_6
GSE198600	1	TGTGCTTATAGGAGCATCGGAGCCAATAGTAAGCTGACATTT	CAYRSIGANSKLTF	TRAV38-2/DV8*01	.	TRAJ56*01	TRAC	TRAV	sym_6
GSE198600	1	TGTGCTCCTCAGGATAGCTACTATCAGTTAATCTGG	CAPQDSYYQLIW	TRAV6*01	.	TRAJ33*01	TRAC	TRAV	sym_6
GSE198600	1	TGTGCCAGCAGTGGACAGGGCTATGGCTACACCTTC	CASSGQGYGYTF	TRBV12-3*01	TRBD1*01	TRBJ1-2*01	TRBC	TRBV	sym_6
GSE198600	1	TGTGCCAGCAGCGGCGAAGGGGGTTGGGATTCACCCCTCCACTTT	CASSGEGGWDSPLHF	TRBV9*01	TRBD1*01	TRBJ1-6*01	TRBC	TRBV	sym_6
GSE198600	1	TGTGCCACCAGTAGTGCGGGAGGGGCTAGGAATGAGCAGTTCTTC	CATSSAGGARNEQFF	TRBV24-1*01	TRBD2*02	TRBJ2-1*01	TRBC	TRBV	sym_6
GSE198600	1	TGCGCCAGCAGCTTGAGGGACGGAAATAATTCACCCCTCCACTTT	CASSLRDGNNSPLHF	TRBV5-1*01	TRBD1*01	TRBJ1-6*02	TRBC	TRBV	sym_6
GSE198600	1	TGTGCAGCAGGGGGTAGCAACTATAAACTGACATTT	CAAGGSNYKLTF	TRAV13-1*01	.	TRAJ53*01	.	TRAV	sym_6
GSE198600	1	TGTGCTGTGAGTGATCTCAAAGCTGCAGGCAACAAGCTAACTTTT	CAVSDLKAAGNKLTF	TRAV8-4*01	.	TRAJ17*01	.	TRAV	sym_6
GSE198600	1	TGCAGTGCTCTCCTAGCGGGATTCTACAATGAGCAGTTCTTC	CSALLAGFYNEQFF	TRBV20-1*01	TRBD2*02	TRBJ2-1*01	TRBC	TRBV	sym_6
GSE198600	1	TGTGCTACGGATTACTACACGGGCAGGAGAGCACTTACTTTT	CATDYYTGRRALTF	TRAV17*01	.	TRAJ5*01	.	TRAV	sym_6
GSE198600	1	TGTGCCAGCAGGATTCATAGCGACACGAACACTGAAGCTTTCTTT	CASRIHSDTNTEAFF	TRBV6-2*01	TRBD2*01	TRBJ1-1*01	TRBC	TRBV	sym_6
GSE198600	1	TGCCTCGTGCTGAACACCGACAAGCTCATCTTT	CLVLNTDKLIF	TRAV4*01	.	TRAJ34*01	.	TRAV	sym_6
GSE198600	1	TGTGCCAGCAGCTTAGTGTCTAGCGGGAGGAATGAGCAGTTCTTC	CASSLVSSGRNEQFF	TRBV7-9*01	TRBD2*02	TRBJ2-1*01	TRBC	TRBV	sym_6
GSE198600	1	TGCATCGTCAGAGTCGGTAATAACGACTACAAGCTCAGCTTT	CIVRVGNNDYKLSF	TRAV26-1*01	.	TRAJ20*01	.	TRAV	sym_6
GSE198600	1	TGTGCGGTAAGCAGCGGAGACAAGCTGNCTTTT	CAVSSGDKL?F	TRAV41*01	.	TRAJ46*01	.	TRAV	sym_6
GSE198600	1	TGTGCAGCAAGTCGGTACAATAACAATGACATGCGCTTT	CAASRYNNNDMRF	TRAV13-1*01	.	TRAJ43*01	.	TRAV	sym_6
GSE198600	1	TGTGCCAGCAGCCCGACAGGGGGTCCCTACAATGAGCAGTTCTTC	CASSPTGGPYNEQFF	TRBV9*01	TRBD1*01	TRBJ2-1*01	TRBC	TRBV	sym_6
GSE198600	1	TGCAGCGTTGGCGGGGACCCAGCTCAAGAGACCCAGTACTTC	CSVGGDPAQETQYF	TRBV29-1*01	TRBD2*01	TRBJ2-5*01	TRBC	TRBV	sym_6
GSE198600	1	TGTGCCTTGTGGGAGGTGGCAGAGTTGGGCAAAAAAATCAAGGTATTT	CALWEVAELGKKIKVF	TRGV9*01	.	TRGJP*01	TRGC	TRGV	sym_6
GSE198600	2	TGTGCTGCGTGGGATTATTATAAGAAACTCTTT	CAAWDYYKKLF	TRGV10*02	.	TRGJ1*01	TRGC	TRGV	sym_5
GSE198600	2	TGCACCAGCAGCCAAGAGTTCAGGGGGCTGGCAGATACGCAGTATTTT	CTSSQEFRGLADTQYF	TRBV1*01	TRBD1*01	TRBJ2-3*01	TRBC	TRBV	sym_5
GSE198600	2	TGTGCAATGAGCGCGCAGTCTGGGGCTGGGAGTTACCAACTCACTTTC	CAMSAQSGAGSYQLTF	TRAV12-3*01	.	TRAJ28*01	.	TRAV	sym_5
GSE198600	2	TGTGCCAGCAGCTTGGGCGGGACGAACACCGGGGAGCTGTTTTTT	CASSLGGTNTGELFF	TRBV5-5*01	TRBD2*02	TRBJ2-2*01	TRBC	TRBV	sym_5
GSE198600	2	TGTGCCAGCGGCACTGAAGCTTTCTTT	CASGTEAFF	TRBV6-1*01	TRBD2*01	TRBJ1-1*01	TRBC	TRBV	sym_5
GSE198600	1	TGTGCCTTGTGGGAGGTCCCCTATAATAAACTCTTT	CALWEVPYNKLF	TRGV9*01	.	TRGJ1*01	TRGC	TRGV	sym_5
GSE198600	1	TGTGCTGTGCCTATGAAAACCTCCTACGACAAGGTGATATTT	CAVPMKTSYDKVIF	TRAV8-4*01	.	TRAJ50*01	.	TRAV	sym_5
GSE198600	1	TGTGCCAGCAGGCAAAACAGACGGTCACCCCTCCACTTT	CASRQNRRSPLHF	TRBV7-2*01	.	TRBJ1-6*01	TRBC	TRBV	sym_5
GSE198600	1	TGTGCCAGCAGTACGATTGGGGGATCCTACGAGCAGTACTTC	CASSTIGGSYEQYF	TRBV2*01	TRBD1*01	TRBJ2-7*01	TRBC	TRBV	sym_5
GSE198600	1	TGTGCCAGCAGCCCCAGGGGGGTTGCCAAAAACATTCAGTACTTC	CASSPRGVAKNIQYF	TRBV16*01	TRBD1*01	TRBJ2-4*01	TRBC	TRBV	sym_5
GSE198600	1	TGCATCGTCAGATCCCTATCGCGAGGTCAGAATTTTGTCTCT	CIVRSLSRGQNFVS	TRAV26-1*01	.	TRAJ26*01	.	TRAV	sym_5
GSE198600	1	TGTGCCAGCAGTTTTCGGGAGGACACAGATACGCAGTATTTT	CASSFREDTDTQYF	TRBV12-3*01	TRBD2*02	TRBJ2-3*01	TRBC	TRBV	sym_5
GSE198600	1	TGTGCAATGAGCGCGAGGGGAGGAGGTGCTGACGGACTCACCTTT	CAMSARGGGADGLTF	TRAV12-3*01	.	TRAJ45*01	.	TRAV	sym_5
GSE198600	1	TGCAGTGCCCCAACCCGAAACAATGATCAGTTCTTC	CSAPTRNNDQFF	TRBV20-1*01	.	TRBJ2-1*01	TRBC	TRBV	sym_5
GSE198600	1	TGTGCAGAGAATAAAGGGGGCTTCAAAACTATCTTT	CAENKGGFKTIF	TRAV13-2*01	.	TRAJ9*01	TRAC	TRAV	sym_5
GSE198600	1	TGTGCCATCAGTCCTGGACAGGCTATGCAGACCCAGTACTTC	CAISPGQAMQTQYF	TRBV10-3*01	TRBD1*01	TRBJ2-5*01	TRBC	TRBV	sym_5
GSE198600	1	TGTGCTCTAGAAGTCGCAGGCAACATGCTCACCTTT	CALEVAGNMLTF	TRAV6*01	.	TRAJ39*01	.	TRAV	sym_5
GSE198600	1	TGTGCAATGAGAATTAACGACTACAAGCTCAGCTTT	CAMRINDYKLSF	TRAV14/DV4*02	.	TRAJ20*01	.	TRAV	sym_5
GSE198600	1	TGCAGTGCTCCCCCCGTGTTTGGTGGGGATGAGCAGTTCTTC	CSAPPVFGGDEQFF	TRBV20-1*01	.	TRBJ2-1*01	TRBC	TRBV	sym_5
GSE198600	1	TGTGCTTTCATGCGAATCTATAGTGGAGGTAGCAACTATAAACTGACATTT	CAFMRIYSGGSNYKLTF	TRAV38-1*01	.	TRAJ53*01	.	TRAV	sym_5
GSE198600	1	TGTGCTCTGAGTAATTATAACCAGGGAGGAAAGCTTATCTTC	CALSNYNQGGKLIF	TRAV9-2*01	.	TRAJ23*01	.	TRAV	sym_5
GSE198600	1	TGTGCTTTCTTGTAAATGTGTATAACTTTT	CAFL_MCITF	TRAV38-2/DV8*01	.	TRAJ17*01	.	TRAV	sym_5
GSE198600	1	TGTGCCAGCAGTTCAGGACAGGGAGGGGTCAAGCCCCAGCATTTT	CASSSGQGGVKPQHF	TRBV26*01	TRBD1*01	TRBJ1-5*01	TRBC	TRBV	sym_5
GSE198600	1	TGTGCCGTGAACATTCGCCAGGCAGGAACTGCTCTGATCTTT	CAVNIRQAGTALIF	TRAV12-2*01	.	TRAJ15*01	.	TRAV	sym_5
GSE198600	1	TGTGCAGAGAGTCGAGGTGGTGCTACAAACAAGCTCATCTTT	CAESRGGATNKLIF	TRAV5*01	.	TRAJ32*02	.	TRAV	sym_5
GSE198600	1	TGTGCCAGCAGAGGTCGGAGAGCGACCGGGGAGCTGTTTTTT	CASRGRRATGELFF	TRBV2*01	TRBD1*01	TRBJ2-2*01	TRBC	TRBV	sym_5
GSE198600	1	TGTGCTCTGAGAAAGTCGGGTTCTGCAAGGCAACTGACCTTT	CALRKSGSARQLTF	TRAV9-2*01	.	TRAJ22*01	.	TRAV	sym_5
GSE198600	1	TGTGCCAGCAGCCGGACAGGGGACACTGAAGCTTTCTTT	CASSRTGDTEAFF	TRBV5-4*01	TRBD1*01	TRBJ1-1*01	TRBC	TRBV	sym_5
GSE198600	1	TGTGCCACCAGCAGAGATCCTAACGACAATTCACCCCTCCACTTT	CATSRDPNDNSPLHF	TRBV15*02	.	TRBJ1-6*01	TRBC	TRBV	sym_5
GSE198600	1	TGTGCCAGTAGCTGAGGCAGGCAAGAGACCCAGTACTTC	CASS_GRQETQYF	TRBV19*01	.	TRBJ2-5*01	TRBC	TRBV	sym_5
GSE198600	1	TGTGCCATCAGTGTCGACAGGAACACCGGGGAGCTGTTTTTT	CAISVDRNTGELFF	TRBV10-3*01	TRBD1*01	TRBJ2-2*01	TRBC	TRBV	sym_5
GSE198600	4	TGTGCTCTGGACTTTGGAAATGAGAAATTAACCTTT	CALDFGNEKLTF	TRAV9-2*01	.	TRAJ48*01	TRAC	TRAV	sym_4
GSE198600	4	TGCGCCAGCAGCCAGCCTACAAAGCCAGGTACTGAAGCTTTCTTT	CASSQPTKPGTEAFF	TRBV4-1*01	.	TRBJ1-1*01	TRBC	TRBV	sym_4
GSE198600	4	TGTGCTACGGGTGTGACCGGTAACCAGTTCTATTTT	CATGVTGNQFYF	TRAV17*01	.	TRAJ49*01	.	TRAV	sym_4
GSE198600	4	TGTGCTGTGGGTGTCCGAGGAACTGCTCTGATCTTT	CAVGVRGTALIF	TRAV8-3*01	.	TRAJ15*01	TRAC	TRAV	sym_4
GSE198600	2	TGTGCCAGCAGCTCACGACCGGGACAGGGGAGCAATCAGCCCCAGCATTTT	CASSSRPGQGSNQPQHF	TRBV7-2*01	TRBD1*01	TRBJ1-5*01	TRBC	TRBV	sym_4
GSE198600	2	TGTGCCAGCAGCTTAGCACTAGCCAAAAACATTCAGTACTTC	CASSLALAKNIQYF	TRBV7-2*01	TRBD2*01	TRBJ2-4*01	TRBC	TRBV	sym_4
GSE198600	2	TGTGCCCACCAACGGGACACTGAAGCTTTCTTT	CAHQRDTEAFF	TRBV28*01	TRBD1*01	TRBJ1-1*01	TRBC	TRBV	sym_4
GSE198600	2	TGTGCAGCAAGCGCCGCTGGAGTCGTTATCTTC	CAASAAGVVIF	TRAV29/DV5*01	.	TRAJ23*01	.	TRAV	sym_4
GSE198600	2	TGTGCCAGCAGCCCGAGGACTAGCGGGAGATTTTTTAGCAATGAGCAGTTCTTC	CASSPRTSGRFFSNEQFF	TRBV13*01	TRBD2*02	TRBJ2-1*01	TRBC	TRBV	sym_4
GSE198600	2	TGTGCAGCACAAGGACAGGGCGGATCTGAAAAGCTGGTCTTT	CAAQGQGGSEKLVF	TRAV29/DV5*01	.	TRAJ57*01	.	TRAV	sym_4
GSE198600	2	TGTGCCAGCAGCCCCACAGGGAGGACTGAAGCTTTCTTT	CASSPTGRTEAFF	TRBV7-8*03	TRBD1*01	TRBJ1-1*01	TRBC	TRBV	sym_4
GSE198600	1	TGCGCTGTGAGAGGTTACGACAAGCTCATCTTT	CAVRGYDKLIF	TRAV1-1*01	.	TRAJ34*01	TRAC	TRAV	sym_4
GSE198600	1	TGTGCCAGCAGTTTGTCGCCCACAGCCACAGATACGCAGTATTTT	CASSLSPTATDTQYF	TRBV27*01	.	TRBJ2-3*01	TRBC	TRBV	sym_4
GSE198600	1	TGTGCTGTGAATGCTGGTGGTACTAGCTATGGAAAGCTGACATTT	CAVNAGGTSYGKLTF	TRAV21*01	.	TRAJ52*01	TRAC	TRAV	sym_4
GSE198600	1	TGCCTCGTGGGTGACCCTAACGACTACAAGCTCAGCTTT	CLVGDPNDYKLSF	TRAV4*01	.	TRAJ20*01	.	TRAV	sym_4
GSE198600	1	TGTGCTCTGAGAGAAGGGATTTATAACCAGGGAGGAAAGCTTATCTTC	CALREGIYNQGGKLIF	TRAV19*01	.	TRAJ23*01	.	TRAV	sym_4
GSE198600	1	TGCCTCGTGGGTGGAGAGGGAGGAAGCCAAGGAAATCTCATCTTT	CLVGGEGGSQGNLIF	TRAV4*01	.	TRAJ42*01	TRAC	TRAV	sym_4
GSE198600	1	TGTGCCAGCAGCTTGGGACTAGCGCTCAATGAGCAGTTCTTC	CASSLGLALNEQFF	TRBV5-4*01	TRBD2*01	TRBJ2-1*01	TRBC	TRBV	sym_4
GSE198600	1	TGTGCTGTGAGTCTCTTCAACCAGGCAGGAACTGCTCTGATCTTT	CAVSLFNQAGTALIF	TRAV8-2*01	.	TRAJ15*01	.	TRAV	sym_4
GSE198600	1	TGTGCCAGCAGCTTGGGACTAGCGCTCAATGAGCAGTTCTTC	CASSLGLALNEQFF	TRBV5-6*01	TRBD2*01	TRBJ2-1*01	TRBC	TRBV	sym_4
GSE198600	1	TGTGCCAGCATCGTGACCTCCTACGAGCAGTACTTC	CASIVTSYEQYF	TRBV2*01	.	TRBJ2-7*01	TRBC	TRBV	sym_4
GSE198600	1	TGCGCCAGCAGCTCAGACAGGGGGGACACCGGGGACCTGTTTTTT	CASSSDRGDTGDLFF	TRBV5-1*01	TRBD1*01	TRBJ2-2*01	TRBC	TRBV	sym_4
GSE198600	1	TGTGCTCTGAGTGAGTACGGGTATGGTGGTGCTACAAACAAGCTCATCTTT	CALSEYGYGGATNKLIF	TRAV19*01	.	TRAJ32*02	.	TRAV	sym_4
GSE198600	1	TGCAGTGCTAAGACGGGACTAGCGGAGCGGGAGTACTTC	CSAKTGLAEREYF	TRBV20-1*01	TRBD2*01	TRBJ2-7*01	TRBC	TRBV	sym_4
GSE198600	1	TGTGTGGTGAACGCCGCCGACAAGCTCATCTTT	CVVNAADKLIF	TRAV12-1*01	.	TRAJ34*01	TRAC	TRAV	sym_4
GSE198600	1	TGTGCTGTGAGAGATGTAGGAACTGGGGCAAACAACCTCTTCTTT	CAVRDVGTGANNLFF	TRAV1-2*01	.	TRAJ36*01	.	TRAV	sym_4
GSE198600	1	TGTGCCAGTAGCTCCCTAACAACAGGGGGTGCCACCGGGGAGCTGTTTTTT	CASSSLTTGGATGELFF	TRBV19*01	TRBD1*01	TRBJ2-2*01	TRBC	TRBV	sym_4
GSE198600	1	TGTGCCAGCAGCTTACTAGGTTCCGGGGAGCTGTTTTTT	CASSLLGSGELFF	TRBV7-3*01	TRBD2*01	TRBJ2-2*01	TRBC	TRBV	sym_4
GSE198600	1	TGTGCTCTTGGGGAACAAATTCCTAATTCCTGGGGAGTACGGTACACCGATAAACTCATCTTT	CALGEQIPNSWGVRYTDKLIF	TRDV1*01	TRDD3*01	TRDJ1*01	.	TRDV	sym_4
GSE198600	1	TGTGCCAGCAGTGAAGTGGACAGCAATCAGCCCCAGCATTTT	CASSEVDSNQPQHF	TRBV2*01	TRBD1*01	TRBJ1-5*01	TRBC	TRBV	sym_4
GSE198600	1	TGTGCTGTGAGCCTTTGGAGCAGTGCTTCCAAGATAATCTTT	CAVSLWSSASKIIF	TRAV21*01	.	TRAJ3*01	.	TRAV	sym_4
GSE198600	1	TGCCTCGTGGGTGATTCTGTAACAGGAACCTACAAATACATCTTT	CLVGDSVTGTYKYIF	TRAV4*01	.	TRAJ40*01	.	TRAV	sym_4
GSE198600	1	TGTGCCGTGGACCCGGCTAATGCTGGTGGTACTAGCTATGGAAAGCTGACATTT	CAVDPANAGGTSYGKLTF	TRAV39*01	.	TRAJ52*01	.	TRAV	sym_4
GSE198600	1	TGTGCCAGCAGCGTGGGACAGGGGAAAGGCTACACCTTA	CASSVGQGKGYTL	TRBV7-9*01	TRBD1*01	TRBJ1-2*01	TRBC	TRBV	sym_4
GSE198600	1	TGTGCTTATAGGTCTCCCACCTCAGGAACCTACAAATACATCTTT	CAYRSPTSGTYKYIF	TRAV38-2/DV8*01	.	TRAJ40*01	TRAC	TRAV	sym_4
GSE198600	1	TGTGTGGTGAACAGGGGCGACTACAAGCTCAGCTTT	CVVNRGDYKLSF	TRAV12-1*01	.	TRAJ20*01	.	TRAV	sym_4
GSE198600	1	TGTGCCAGCAGCGTAGGAGCTGGAAAAAACTACGAGCAGTACTTC	CASSVGAGKNYEQYF	TRBV9*01	.	TRBJ2-7*01	TRBC	TRBV	sym_4
GSE198600	1	TGCAGCGTTGAAGATCACCCAGGAGACATTCAGTACTTC	CSVEDHPGDIQYF	TRBV29-1*01	.	TRBJ2-4*01	TRBC	TRBV	sym_4
GSE198600	1	TGTGCAGGGCCCTATAACAATGACATGCGCTTT	CAGPYNNDMRF	TRAV25*01	.	TRAJ43*01	TRAC	TRAV	sym_4
GSE198600	1	TGTGCCAGCAGCTTGGGGAGAAGAATGGATACGCAGTATTTT	CASSLGRRMDTQYF	TRBV11-2*01	TRBD2*02	TRBJ2-3*01	TRBC	TRBV	sym_4
GSE198600	1	TGTGCCGTGCGACCAGGAGGAGGTGCTGACGGACTCACCTTT	CAVRPGGGADGLTF	TRAV12-2*01	.	TRAJ45*01	.	TRAV	sym_4
GSE198600	1	TGTGCTCTGAGTGATGGAGGCTATGGTCAGAATTTTGTCTTT	CALSDGGYGQNFVF	TRAV9-2*01	.	TRAJ26*01	TRAC	TRAV	sym_4
GSE198600	1	TGTGCTGTGGCCCATGGCTCTAGCAACACAGGCAAACTAATCTTT	CAVAHGSSNTGKLIF	TRAV2*02	.	TRAJ37*02	.	TRAV	sym_4
GSE198600	1	TGTGCTGTGGGGTCAGGAAACACACCTCTTGTCTTT	CAVGSGNTPLVF	TRAV21*01	.	TRAJ29*01	.	TRAV	sym_4
GSE198600	1	TGAGCCGTGCCAGGAGCAAGGCAACTAACCTTT	_AVPGARQLTF	TRAV12-2*01	.	TRAJ22*01	.	TRAV	sym_4
GSE198600	1	TGTGCCAGCAGCAAGGCCGGGGGAGATACGCAGTATTTT	CASSKAGGDTQYF	TRBV4-2*01	TRBD2*01	TRBJ2-3*01	TRBC	TRBV	sym_4
GSE198600	1	TGTGCCAGCAGTGAGGAGGCAGGTTCGGGAGAGACCCAGTACTTC	CASSEEAGSGETQYF	TRBV2*01	TRBD2*02	TRBJ2-5*01	TRBC	TRBV	sym_4
GSE198600	1	TGTGCTCTTGGGGAACTATGGGACAACGCCGATAAACTCATCTTT	CALGELWDNADKLIF	TRDV1*01	TRDD3*01	TRDJ1*01	.	TRDV	sym_4
GSE198600	1	TGTGCCAGCACGCCGGGACGGAGGGGCAATCAGCCCCAGCATTTT	CASTPGRRGNQPQHF	TRBV7-9*06	TRBD2*01	TRBJ1-5*01	TRBC	TRBV	sym_4
GSE198600	1	TGCAGCGCCTGGACAGAAGCCTACGAGCAGTACTTC	CSAWTEAYEQYF	TRBV29-1*03	TRBD1*01	TRBJ2-7*01	TRBC	TRBV	sym_4
GSE198600	1	TGTGCTGCCTTTTTTGGAAATGAGAAATTAACCTTT	CAAFFGNEKLTF	TRAV21*01	.	TRAJ48*01	.	TRAV	sym_4
GSE198600	1	TGTGCCGTGGCACATGGCTCTAGCAACACAGGCAAACTAATCTTT	CAVAHGSSNTGKLIF	TRAV12-2*01	.	TRAJ37*02	.	TRAV	sym_4
GSE198600	1	TGTGCCGTGAACGATAGGTTCAATGACATGCGCTTT	CAVNDRFNDMRF	TRAV12-2*03	.	TRAJ43*01	.	TRAV	sym_4
GSE198600	1	TGTGCTTTCAGCTCAGGAACCTACAAATACATCTTT	CAFSSGTYKYIF	TRAV17*01	.	TRAJ40*01	.	TRAV	sym_4
GSE198600	1	TGTGCTGTGAGGACTGGAGGCTTCAAAACTATCTTT	CAVRTGGFKTIF	TRAV21*01	.	TRAJ9*01	.	TRAV	sym_4
GSE198600	1	TGTGCTACGGACGAAGGCAACATGCTCACCTTT	CATDEGNMLTF	TRAV17*01	.	TRAJ39*01	.	TRAV	sym_4
GSE198600	1	TGTGCTCTGAGTGAAGGCAACAATGCCAGACTCATGTTT	CALSEGNNARLMF	TRAV19*01	.	TRAJ31*01	TRAC	TRAV	sym_4
GSE198600	1	TGTGCTTATAGGAGCTGGGGCTTTGGAAATGAGAAATTAACCTTT	CAYRSWGFGNEKLTF	TRAV38-2/DV8*01	.	TRAJ48*01	.	TRAV	sym_4
GSE198600	1	TGTGCCAGTACTAACCCGATCGCAGCAGGGAGGCCCATGAACACTGAAGCTTTCTTT	CASTNPIAAGRPMNTEAFF	TRBV19*01	TRBD2*02	TRBJ1-1*01	TRBC	TRBV	sym_4
GSE198600	1	TGTGCTCTGACGGTCACGGGAGGAGGAAACAAACTCACCTTT	CALTVTGGGNKLTF	TRAV19*01	.	TRAJ10*01	.	TRAV	sym_4
GSE198600	1	TGTGCTGCGTGGGGCTATAAGAAACTCTTT	CAAWGYKKLF	TRGV10*02	.	TRGJ1*02	TRGC	TRGV	sym_4
GSE198600	1	TGTGCAGCAAAGGACCAGGGAGGAAAGCTTATCTTC	CAAKDQGGKLIF	TRAV23/DV6*01	.	TRAJ23*01	.	TRAV	sym_4
GSE198600	7	TATCACAGCAGTTTGGCTTTGACCTACGAGCAGTACTTC	YHSSLALTYEQYF	TRBV6-2*01	.	TRBJ2-7*01	TRBC	TRBV	sym_3
GSE198600	5	TGCAGCGGAAACTTCGGGTTTGAAGCTTTCTTT	CSGNFGFEAFF	TRBV29-1*01	TRBD2*01	TRBJ1-1*01	TRBC	TRBV	sym_3
GSE198600	4	TGTGCAGCAAGCCCGATCCTTTCGAACCCCGGTAACCAGTTCTATTTT	CAASPILSNPGNQFYF	TRAV13-1*02	.	TRAJ49*01	.	TRAV	sym_3
GSE198600	4	TGTGCCAGCAGCTTAGCCCAAGGAGGACAAACTGGCTACACCTTC	CASSLAQGGQTGYTF	TRBV7-2*01	TRBD1*01	TRBJ1-2*01	TRBC	TRBV	sym_3
GSE198600	3	TGCAGCGTTGACCAGACGGCAGATACGCAGTATTTT	CSVDQTADTQYF	TRBV29-1*01	.	TRBJ2-3*01	TRBC	TRBV	sym_3
GSE198600	3	TGTGCTACGGACCCTGGTGGTACTAGCTATGGAAAGCTGACATTT	CATDPGGTSYGKLTF	TRAV17*01	.	TRAJ52*01	.	TRAV	sym_3
GSE198600	3	TGTGCCTGGAGTGTACCGGGAGCGGGGTATTCCTACGAGCAGTACTTC	CAWSVPGAGYSYEQYF	TRBV30*01	TRBD2*01	TRBJ2-7*01	TRBC	TRBV	sym_3
GSE198600	3	TGCAGCGTTGAACACGCCTCGAACACTGAAGCTTTCTTT	CSVEHASNTEAFF	TRBV29-1*01	.	TRBJ1-1*01	TRBC	TRBV	sym_3
GSE198600	2	TGTGCCATCAGTGAGTCGCATGAGACCCAGTACTTC	CAISESHETQYF	TRBV10-3*01	.	TRBJ2-5*01	TRBC	TRBV	sym_3
GSE198600	2	TGCTCCTATAATTCACCCCTCCACTTT	CSYNSPLHF	TRBV7-9*05	.	TRBJ1-6*01	TRBC	TRBV	sym_3
GSE198600	2	TGTGCAATGAGAGAGTACTCTGGGGGTTACCAGAAAGTTACCTTT	CAMREYSGGYQKVTF	TRAV14/DV4*01	.	TRAJ13*01	.	TRAV	sym_3
GSE198600	2	TGTGCCAGCAGCTCACTCCGGGGAACTGAAGCTTTCTTT	CASSSLRGTEAFF	TRBV7-9*01	TRBD2*01	TRBJ1-1*01	TRBC	TRBV	sym_3
GSE198600	2	TGTGCCAGCAGACCAGGACAGGGGTTTAGTAGTGAAGCTTTCTTT	CASRPGQGFSSEAFF	TRBV6-5*01	TRBD1*01	TRBJ1-1*01	TRBC	TRBV	sym_3
GSE198600	1	TGTGCCAGTTACGCGGGGGAAACCGGGGAGCTGTTTTTT	CASYAGETGELFF	TRBV28*01	TRBD2*01	TRBJ2-2*01	TRBC	TRBV	sym_3
GSE198600	1	TGTGCCAGCAGTTACCAACTTCCCCAGGTCCCCCTGCTATCGAACACCGGGGAGCTGTTTTTT	CASSYQLPQVPLLSNTGELFF	TRBV6-6*01	TRBD2*01	TRBJ2-2*01	TRBC	TRBV	sym_3
GSE198600	1	TGTGCCAGCATAGCTAGCGGATCTCCTACAATGAAGCAGTTCTTC	CASIASGSPTMKQFF	TRBV12-3*01	TRBD2*01	TRBJ2-1*01	TRBC	TRBV	sym_3
GSE198600	1	TGTGCCAGCAGCGTAGGTCCTAACCCTTATGAGCAGTACTTC	CASSVGPNPYEQYF	TRBV9*01	.	TRBJ2-7*01	TRBC	TRBV	sym_3
GSE198600	1	TGTGCAGCAAGCCGGATCCTTTCGAACACCGGTAACCAGTTCTATTTT	CAASRILSNTGNQFYF	TRAV13-1*01	.	TRAJ49*01	.	TRAV	sym_3
GSE198600	1	TGTGCCGTGAATAGTGGAGGTAGCAACTATAAACTGACATTT	CAVNSGGSNYKLTF	TRAV39*01	.	TRAJ53*01	.	TRAV	sym_3
GSE198600	1	TGTGCCAGTAGTTTCAACTACGAGCAGTACTTC	CASSFNYEQYF	TRBV19*01	.	TRBJ2-7*01	TRBC	TRBV	sym_3
GSE198600	1	TGTGCCAGCAGACCAGGTCAGGGGTTTAGTAGTGAAGCTTTCTTT	CASRPGQGFSSEAFF	TRBV6-5*01	TRBD1*01	TRBJ1-1*01	TRBC	TRBV	sym_3
GSE198600	1	TGTGCCATCTCTACAGGAGACACTGAAGCTTTCTTT	CAISTGDTEAFF	TRBV10-3*01	TRBD1*01	TRBJ1-1*01	TRBC	TRBV	sym_3
GSE198600	1	TGTGCTGTGCACGCGGGAGGAAGCTACATACCTACATTT	CAVHAGGSYIPTF	TRAV20*01	.	TRAJ6*01	TRAC	TRAV	sym_3
GSE198600	1	TGTGCTGTGGATGGGGGTTACCAGAAAGTTACCTTT	CAVDGGYQKVTF	TRAV2*01	.	TRAJ13*02	.	TRAV	sym_3
GSE198600	1	TGTGCCAGCAGCAGGGGCGCGAACACTGAAGCTTTCTTT	CASSRGANTEAFF	TRBV9*01	TRBD2*01	TRBJ1-1*01	TRBC	TRBV	sym_3
GSE198600	1	TGTGCCAGCAGTTTAACGGGGACACCCCTCCACTTT	CASSLTGTPLHF	TRBV12-3*01	TRBD1*01	TRBJ1-6*01	TRBC	TRBV	sym_3
GSE198600	1	TGCAGCGTGCGCGCAGGGGGCGACAGCGGGGAGCTGTTTTTT	CSVRAGGDSGELFF	TRBV29-1*01	TRBD1*01	TRBJ2-2*01	TRBC	TRBV	sym_3
GSE198600	1	TGTGCTGGGCCTGGAGGAAGCCAAGGAAATCTCATCTTT	CAGPGGSQGNLIF	TRAV35*01	.	TRAJ42*01	.	TRAV	sym_3
GSE198600	1	TGTGCTACAACTGACAGCTGGGGGAAATTGCAGTTT	CATTDSWGKLQF	TRAV17*01	.	TRAJ24*02	.	TRAV	sym_3
GSE198600	1	TGTGCCAGCAGCGTAGTGGGTCAGCCCCAGCATTTT	CASSVVGQPQHF	TRBV9*01	.	TRBJ1-5*01	TRBC	TRBV	sym_3
GSE198600	1	TGTGCCAGCAGTTCGGGAGCGGGGGCTCTCTACGAGCAGTACTTC	CASSSGAGALYEQYF	TRBV27*01	TRBD2*01	TRBJ2-7*01	TRBC	TRBV	sym_3
GSE198600	1	TGTGCTACGGGCCATAACTTTGGAAATGAGAAATTAACCTTT	CATGHNFGNEKLTF	TRAV17*01	.	TRAJ48*01	.	TRAV	sym_3
GSE198600	1	TGTGCCAGCAGCTTAGGGGGTAGCGGGGCTTACAACAATGAGCAGTTCTTC	CASSLGGSGAYNNEQFF	TRBV7-9*01	TRBD2*01	TRBJ2-1*01	TRBC	TRBV	sym_3
GSE198600	1	TGTGTGGTGAACCAGTTCCCGGGAGGAAGCTACATACCTACATTT	CVVNQFPGGSYIPTF	TRAV12-1*01	.	TRAJ6*01	.	TRAV	sym_3
GSE198600	1	TGTGCCAGCAGCTTAGAGGGGGCAGACGAGCAGCACTTC	CASSLEGADEQHF	TRBV7-8*01	TRBD2*01	TRBJ2-7*01	TRBC	TRBV	sym_3
GSE198600	1	TGTGCTCTGGGGGATAGCAACTATCAGTTAATCTGG	CALGDSNYQLIW	TRAV19*01	.	TRAJ33*01	.	TRAV	sym_3
GSE198600	1	TGTGCCAGCAGCTTAGCGGGGGGCACTGAAGCTTTCTTT	CASSLAGGTEAFF	TRBV11-1*01	TRBD2*01	TRBJ1-1*01	TRBC	TRBV	sym_3
GSE198600	1	TGTGCCGTGAATGCAGTTAGCTTTGGAAATGAGAAATTAACCTTT	CAVNAVSFGNEKLTF	TRAV8-1*01	.	TRAJ48*01	TRAC	TRAV	sym_3
GSE198600	1	TGTGCCATCAGTACGGACACTAACTATGGCTACACCTTC	CAISTDTNYGYTF	TRBV10-3*01	TRBD1*01	TRBJ1-2*01	TRBC	TRBV	sym_3
GSE198600	1	TGTGCTCTAGACGAGGGGAACAATGCCAGACTCATGTTT	CALDEGNNARLMF	TRAV6*01	.	TRAJ31*01	.	TRAV	sym_3
GSE198600	1	TGTGCTTTCATGATGATCCCGCTCTCGAACACCGGTAACCAGTTCTATTTT	CAFMMIPLSNTGNQFYF	TRAV38-1*01	.	TRAJ49*01	.	TRAV	sym_3
GSE198600	1	TGTGCCAGCGGCATGAAGGGCCATCAGCCCCAGCATTTT	CASGMKGHQPQHF	TRBV28*01	TRBD2*01	TRBJ1-5*01	TRBC	TRBV	sym_3
GSE198600	1	TGTGCCACCTGGGATAGCCTTAAGAAACTCTTT	CATWDSLKKLF	TRGV8*01	.	TRGJ1*01	TRGC	TRGV	sym_3
GSE198600	1	TGTGCCTTTACTAACGACTACAAGCTCAGCTTT	CAFTNDYKLSF	TRAV24*01	.	TRAJ20*01	.	TRAV	sym_3
GSE198600	1	TGTGCCAGTCAACCGGGACTAGCGGGAGTAGGAGAGCAGTTCTTC	CASQPGLAGVGEQFF	TRBV12-3*01	TRBD2*02	TRBJ2-1*01	TRBC	TRBV	sym_3
GSE198600	1	TGCAGCGTTGAGGGGGATGCGGTGAACACTGAAGCTTTCTTT	CSVEGDAVNTEAFF	TRBV29-1*01	TRBD1*01	TRBJ1-1*01	TRBC	TRBV	sym_3
GSE198600	1	TGCGCCAGCAGCCAGTCTATTTTCGTGACTGGGACGGACACCGGGGAGCTGTTTTTT	CASSQSIFVTGTDTGELFF	TRBV5-1*01	TRBD1*01	TRBJ2-2*01	TRBC	TRBV	sym_3
GSE198600	1	TGCGCCAGCAAACCTTCGCCAGCGGCTAGCACAGATACGCAGTATTTT	CASKPSPAASTDTQYF	TRBV10-2*01	TRBD2*01	TRBJ2-3*01	TRBC	TRBV	sym_3
GSE198600	1	TGTGCCGTGAACGGCTCACCGAACTATGGTCAGAATTTTGTCTTT	CAVNGSPNYGQNFVF	TRAV12-2*01	.	TRAJ26*01	.	TRAV	sym_3
GSE198600	1	TGTGCTCTGAGTGACCCCCCGTACCGGGTTAATAGGAAACTGACATTT	CALSDPPYRVNRKLTF	TRAV19*01	.	TRAJ61*01	.	TRAV	sym_3
GSE198600	1	TGTGCAGCAAGTAAGCCTACCGGCACTGCCAGTAAACTCACCTTT	CAASKPTGTASKLTF	TRAV13-1*01	.	TRAJ44*01	.	TRAV	sym_3
GSE198600	1	TGCAGTTTTGTGCTTCATGGGACTGGCACAGATACGCAGTATTTT	CSFVLHGTGTDTQYF	TRBV20-1*01	TRBD2*01	TRBJ2-3*01	TRBC	TRBV	sym_3
GSE198600	1	TGTGCTACGGACGGGGACTCAAATTCCGGGTATGCACTCAACTTC	CATDGDSNSGYALNF	TRAV17*01	.	TRAJ41*01	.	TRAV	sym_3
GSE198600	1	TGTGCCAGTAGTCCGGGGCCCTCTGGCACCGGGGAGCTGTTTTTT	CASSPGPSGTGELFF	TRBV19*01	TRBD1*01	TRBJ2-2*01	TRBC	TRBV	sym_3
GSE198600	1	TGTGCCAGCAGTTGGTCATCCCCAAACACTGAAGCTTTCTTT	CASSWSSPNTEAFF	TRBV12-3*01	.	TRBJ1-1*01	TRBC	TRBV	sym_3
GSE198600	1	TGTGCCAGCAGGCCCCGCATAACAGGGCCAGATACGCAGTATTTT	CASRPRITGPDTQYF	TRBV28*01	TRBD1*01	TRBJ2-3*01	TRBC	TRBV	sym_3
GSE198600	1	TGTGCCAGCAGCCAGAGGCAGGGTACTAATGAAAAACTGTTTTTT	CASSQRQGTNEKLFF	TRBV12-3*01	TRBD1*01	TRBJ1-4*01	TRBC	TRBV	sym_3
GSE198600	1	TGTGCCAGCGGGTACGAGCAGTACTTC	CASGYEQYF	TRBV27*01	TRBD2*01	TRBJ2-7*01	TRBC	TRBV	sym_3
GSE198600	1	TGTGCTGTGGCTTCCCATGGAAACAAACTGGTCTTT	CAVASHGNKLVF	TRAV22*01	.	TRAJ47*01	.	TRAV	sym_3
GSE198600	1	TGCGCCAGCAGCCAAGGGTTACAGGGGAACACTGAAGCTTTCTTT	CASSQGLQGNTEAFF	TRBV4-1*01	TRBD1*01	TRBJ1-1*01	TRBC	TRBV	sym_3
GSE198600	1	TGTGCCAGCAGTTCGACGGAGCAGTTCTTC	CASSSTEQFF	TRBV12-3*01	.	TRBJ2-1*01	TRBC	TRBV	sym_3
GSE198600	1	TGTGCCAGTAGCCCGGGGGGACACGCGAACACTGAAGCTTTCTTT	CASSPGGHANTEAFF	TRBV19*01	TRBD2*01	TRBJ1-1*01	TRBC	TRBV	sym_3
GSE198600	1	TGTGCCAGCAGATACAGGGGGACCGGGGAGCTGTTTTTT	CASRYRGTGELFF	TRBV12-3*01	TRBD1*01	TRBJ2-2*01	TRBC	TRBV	sym_3
GSE198600	1	TGTGCCAGCAGCTTAGAGGGGGCAGACGAGCAGTACTTC	CASSLEGADEQYF	TRBV7-8*01	TRBD2*01	TRBJ2-7*01	TRBC	TRBV	sym_3
GSE198600	1	TGCATCGTCAGTGAGAATTCAGGATACAGCACCCTCACCTTT	CIVSENSGYSTLTF	TRAV26-1*01	.	TRAJ11*01	TRAC	TRAV	sym_3
GSE198600	1	TGTGCTGCGTGGGTCCCAGGGGTTAATAAGAAACTCTTT	CAAWVPGVNKKLF	TRGV10*02	.	TRGJ1*01	TRGC	TRGV	sym_3
GSE198600	1	TGCAGCGCCCGCGCAGGCCCAGAGACCCAGTACTTC	CSARAGPETQYF	TRBV29-1*03	.	TRBJ2-5*01	TRBC	TRBV	sym_3
GSE198600	1	TGTGCAGTAACCCTCACGGGCTTCAACAAATTTTACTTT	CAVTLTGFNKFYF	TRAV29/DV5*01	.	TRAJ21*01	.	TRAV	sym_3
GSE198600	1	TGTGCTTTCTTGCCTGGGGGTTACCAGAAAGTTACCTTT	CAFLPGGYQKVTF	TRAV20*01	.	TRAJ13*02	.	TRAV	sym_3
GSE198600	1	TGCATCGTCAGAGTCGCGGTCAACAATGCCAGACTCATGTTT	CIVRVAVNNARLMF	TRAV26-1*01	.	TRAJ31*01	TRAC	TRAV	sym_3
GSE198600	1	TGTGCCAGCAGCCCTCCGGGAAGCGGGGAGCTGTTTTTT	CASSPPGSGELFF	TRBV7-3*01	TRBD2*01	TRBJ2-2*01	TRBC	TRBV	sym_3
GSE198600	1	TGTGCCACCTTGTCTTTATGGGCAGATACGCAGTATTTT	CATLSLWADTQYF	TRBV27*01	.	TRBJ2-3*01	TRBC	TRBV	sym_3
GSE198600	3	TGTGCCAGCAGCTTAGGGACTAGCGGGGGAGGGGTTCAAGAGACCCAGTACTTC	CASSLGTSGGGVQETQYF	TRBV7-8*01	TRBD2*01	TRBJ2-5*01	TRBC	TRBV	sym_2
GSE198600	3	TGCGCCAGCGCTACAGGCGTTGAGACAGATACGCAGTATTTT	CASATGVETDTQYF	TRBV5-1*01	TRBD1*01	TRBJ2-3*01	TRBC	TRBV	sym_2
GSE198600	3	TGTGCTCTAGACAGATGGGAAACCAGTGGCTCTAGGTTGACCTTT	CALDRWETSGSRLTF	TRAV19*01	.	TRAJ58*01	.	TRAV	sym_2
GSE198600	3	TGTGCCAGCAGTAACGACTTCCAAGAGACCCAGTACTTC	CASSNDFQETQYF	TRBV6-1*01	.	TRBJ2-5*01	TRBC	TRBV	sym_2
GSE198600	2	TGTGCTCTAAGGCCATCTCCTAAAACCTCCTACGACAAGGTGATATTT	CALRPSPKTSYDKVIF	TRAV16*01	.	TRAJ50*01	.	TRAV	sym_2
GSE198600	2	TGTGCTCTGAGTATAGGTTCTGGTTCTGCAAGGCAACTGACCTTT	CALSIGSGSARQLTF	TRAV19*01	.	TRAJ22*01	.	TRAV	sym_2
GSE198600	2	TGTGCTACGGACGGTAACCAGTTCTATTTT	CATDGNQFYF	TRAV17*01	.	TRAJ49*01	.	TRAV	sym_2
GSE198600	2	TGCATCGTCTGGTCCGCTGTGGGGAAAACCTCCTACGACAAGGTGATATTT	CIVWSAVGKTSYDKVIF	TRAV26-1*01	.	TRAJ50*01	.	TRAV	sym_2
GSE198600	2	TGTGCTTATAGGAGTTTAGGAGGAAGCCAAGGAAATCTCATCTTT	CAYRSLGGSQGNLIF	TRAV38-2/DV8*01	.	TRAJ42*01	.	TRAV	sym_2
GSE198600	1	TGTGCCAGCAGCCACCCACAAGGAACAGGCAACTATAATTCACCCCTCCACTTT	CASSHPQGTGNYNSPLHF	TRBV11-3*01	TRBD1*01	TRBJ1-6*02	TRBC	TRBV	sym_2
GSE198600	1	TGTGCAGCAAGTATTAGCGACTACAAGCTCAGCTTT	CAASISDYKLSF	TRAV13-1*01	.	TRAJ20*01	.	TRAV	sym_2
GSE198600	1	TGTGCTGTGAGGAGGACTGGAGCCAATAGTAAGCTGACATTT	CAVRRTGANSKLTF	TRAV8-4*01	.	TRAJ56*01	.	TRAV	sym_2
GSE198600	1	TGTGCTGTCAGGAGTGGAGGTAGCAACTATAAACTGACATTT	CAVRSGGSNYKLTF	TRAV41*01	.	TRAJ53*01	.	TRAV	sym_2
GSE198600	1	TGTGCTCTGAAACGAGAAGCCCAGAAGCTGGTATTT	CALKREAQKLVF	TRAV9-2*01	.	TRAJ54*01	.	TRAV	sym_2
GSE198600	1	TGCCTCGTGGCCCAGGCAGGAACTGCTCTGATCTTT	CLVAQAGTALIF	TRAV4*01	.	TRAJ15*01	.	TRAV	sym_2
GSE198600	1	TGTGCTGTGAATTCCGGGGCTGCAGGCAACAAGCTAACTTTT	CAVNSGAAGNKLTF	TRAV8-6*01	.	TRAJ17*01	TRAC	TRAV	sym_2
GSE198600	1	TGTGCTGTGGAGGACCTGAACTTCAACAAATTTTACTTT	CAVEDLNFNKFYF	TRAV2*01	.	TRAJ21*01	.	TRAV	sym_2
GSE198600	1	TGCGCCAGCAGACCTAGCGGGGGAGCAATTTACAATGAGCAGTTCTTC	CASRPSGGAIYNEQFF	TRBV5-1*01	TRBD2*01	TRBJ2-1*01	TRBC	TRBV	sym_2
GSE198600	1	TGTGCCACCAGTGATTTTAGCGGGAGAGGTAATGAGCAGTTCTTC	CATSDFSGRGNEQFF	TRBV24-1*01	TRBD2*02	TRBJ2-1*01	TRBC	TRBV	sym_2
GSE198600	1	TGTGCTCTGAGTTCCCGGAGCAATGCAGGCAACATGCTCACCTTT	CALSSRSNAGNMLTF	TRAV19*01	.	TRAJ39*01	.	TRAV	sym_2
GSE198600	1	TGTGTGGTGAACAAGGGCGACTACAAGCTCAGCTTT	CVVNKGDYKLSF	TRAV12-1*01	.	TRAJ20*01	TRAC	TRAV	sym_2
GSE198600	1	TGCGCCAAGACTAGCGGGACGGCCAAAAACATTCAGTACTTC	CAKTSGTAKNIQYF	TRBV3-2*01	TRBD2*02	TRBJ2-4*01	TRBC	TRBV	sym_2
GSE198600	1	TGTGCTCTGAGTAATTATAACCAGGGAGGAAAGCTTATCTTC	CALSNYNQGGKLIF	TRAV9-2*01	.	TRAJ23*01	.	TRAV	sym_2
GSE198600	1	TGTGCCACTTCCTCTCGACTACCATACAATGAGCAGTTCTTC	CATSSRLPYNEQFF	TRBV2*01	TRBD2*01	TRBJ2-1*01	TRBC	TRBV	sym_2
GSE198600	1	TGTGCTTATAGGAGCATCGGAGCCAATAGTAAGCTGACATTT	CAYRSIGANSKLTF	TRAV38-2/DV8*01	.	TRAJ56*01	TRAC	TRAV	sym_2
GSE198600	1	TGTGCCAGTAGTTTCGGACAGGGGGGGATGAACACTGAAGCTTTCTTT	CASSFGQGGMNTEAFF	TRBV19*01	TRBD1*01	TRBJ1-1*01	TRBC	TRBV	sym_2
GSE198600	1	TGTGCTGCGTGGGATCAGGATTATTATAAGAAACTCTTT	CAAWDQDYYKKLF	TRGV10*02	.	TRGJ1*01	TRGC	TRGV	sym_2
GSE198600	1	TGTGCTCTGAGTGCAGATAACCAGGGAGGAAAGCTTATCTTC	CALSADNQGGKLIF	TRAV19*01	.	TRAJ23*01	.	TRAV	sym_2
GSE198600	1	TGTGCCAGCAGCCTAGAAACCGGGGAGCTGTTTTTT	CASSLETGELFF	TRBV7-3*05	TRBD2*01	TRBJ2-2*01	TRBC	TRBV	sym_2
GSE198600	1	TGTGCTCTGAGTGATAGAACGGGCAGGAGAGCACTTACTTTT	CALSDRTGRRALTF	TRAV9-2*01	.	TRAJ5*01	.	TRAV	sym_2
GSE198600	1	TGCAGTGCTAGTGAGACAGGGCATACTAATGAAAAACTGTTTTTT	CSASETGHTNEKLFF	TRBV20-1*04	TRBD1*01	TRBJ1-4*01	TRBC	TRBV	sym_2
GSE198600	1	TGTGCCAGCGGCACTGAAGCTTTCTTT	CASGTEAFF	TRBV6-4*01	TRBD2*01	TRBJ1-1*01	TRBC	TRBV	sym_2
GSE198600	1	TGTGCCAGCAGGGACCGGGACAGGGGCGCGAACACTGAAGCTTTCTTT	CASRDRDRGANTEAFF	TRBV5-4*01	TRBD1*01	TRBJ1-1*01	TRBC	TRBV	sym_2
GSE198600	1	TGTGCTCTTGGGGAAGAGGGGGGAAAGCTTATCTTC	CALGEEGGKLIF	TRDV1*01	TRDD3*01	TRAJ23*01	.	TRDV	sym_2
GSE198600	1	TGTGCCTGTGACACCGTTTCCACCCACACCGATAAACTCATCTTT	CACDTVSTHTDKLIF	TRDV2*01	.	TRDJ1*01	.	TRDV	sym_2
GSE198600	1	TGTGCCAGCACCCTTGGAGGACTAGATTTTCTGTTCTTC	CASTLGGLDFLFF	TRBV28*01	TRBD2*01	TRBJ2-1*01	TRBC	TRBV	sym_2
GSE198600	1	TGTGCCAGCAGCCCCGCCCCACTAGGCGAGCAGTACTTC	CASSPAPLGEQYF	TRBV14*01	TRBD2*01	TRBJ2-7*01	TRBC	TRBV	sym_2
GSE198600	4	TGTGCAGCAAGCGAGTCAGGAGGAGGTGCTGACGGACTCACCTTT	CAASESGGGADGLTF	TRAV29/DV5*01	.	TRAJ45*01	TRAC	TRAV	sym_1
GSE198600	4	TGTGCCTGGACCGGACCGAACTCCTACGAGCAGTACTTC	CAWTGPNSYEQYF	TRBV30*01	.	TRBJ2-7*01	TRBC	TRBV	sym_1
GSE198600	3	TGCAGTGCCAACCGGGACAGCTCCTACAATGAGCAGTTCTTC	CSANRDSSYNEQFF	TRBV20-1*01	TRBD1*01	TRBJ2-1*01	TRBC	TRBV	sym_1
GSE198600	3	TGTGCTGGGCAGATAGCCCCCAGTGCTGGTGGTACTAGCTATGGAAAGCTGACATTT	CAGQIAPSAGGTSYGKLTF	TRAV35*01	.	TRAJ52*01	TRAC	TRAV	sym_1
GSE198600	2	TGTGCTGTGAGTAACAGCAACTATCAGTTAATCTGG	CAVSNSNYQLIW	TRAV1-2*01	.	TRAJ33*01	TRAC	TRAV	sym_1
GSE198600	2	TGTGCTACGGGTGGCCTGGGGAGGCTATACTTT	CATGGLGRLYF	TRAV17*01	.	TRAJ18*01	TRAC	TRAV	sym_1
GSE198600	2	TGTGCTGTGAGTCCTGATCAGGGAGCCCAGAAGCTGGTATTT	CAVSPDQGAQKLVF	TRAV8-4*01	.	TRAJ54*01	TRAC	TRAV	sym_1
GSE198600	2	TGTGCTGTGGAGGATAAGGACACAGGCTTTCAGAAACTTGTATTT	CAVEDKDTGFQKLVF	TRAV2*01	.	TRAJ8*01	.	TRAV	sym_1
GSE198600	2	TGTGCCAGCAGCCAAGTACAGGGGACGTCTGAAGCTTTCTTT	CASSQVQGTSEAFF	TRBV4-2*01	TRBD1*01	TRBJ1-1*01	TRBC	TRBV	sym_1
GSE198600	2	TGCGCCAGCGCCTTACAGGAGAACACTGAAGCTTTCTTT	CASALQENTEAFF	TRBV5-1*01	TRBD1*01	TRBJ1-1*01	TRBC	TRBV	sym_1
GSE198600	2	TGTGCCAGCAGTTTACAGGAGAACACTGAAGCTTTCTTT	CASSLQENTEAFF	TRBV28*01	TRBD1*01	TRBJ1-1*01	TRBC	TRBV	sym_1
GSE198600	1	TGTGCTCTCGATGCCATGAATTCTGGGGGTTACCAGAAAGTTTCCTTT	CALDAMNSGGYQKVSF	TRAV16*01	.	TRAJ13*01	TRAC	TRAV	sym_1
GSE198600	1	TGCAGCGTTTACACAGATACGCAGTATTTT	CSVYTDTQYF	TRBV29-1*01	.	TRBJ2-3*01	TRBC	TRBV	sym_1
GSE198600	1	TGTGCCAGCAGCTTAGGAAGACGCTCCTACAATGAGCAGTTCTTC	CASSLGRRSYNEQFF	TRBV7-2*01	.	TRBJ2-1*01	TRBC	TRBV	sym_1
GSE198600	1	TGTGCTCTGAGTGAGTCATCATCAGGAGGAAGCTACATACCTACATTT	CALSESSSGGSYIPTF	TRAV19*01	.	TRAJ6*01	.	TRAV	sym_1
GSE198600	1	TGTGCTTATAGACCCGGCTCTAGCAACACAGGCAAACTAATCTTT	CAYRPGSSNTGKLIF	TRAV38-2/DV8*01	.	TRAJ37*02	.	TRAV	sym_1
GSE198600	1	TGTGTACAGGGCGGATCTGAAAAGCTGGTCTTT	CVQGGSEKLVF	TRAV27*03	.	TRAJ57*01	.	TRAV	sym_1
GSE198600	1	TGTGCTACGGACGGTTCCGGGTATGCACTCAACTTC	CATDGSGYALNF	TRAV17*01	.	TRAJ41*01	.	TRAV	sym_1
GSE198600	1	TGTGCTCTAAGGTCGTACAACTTCAACAAATTTTACTTT	CALRSYNFNKFYF	TRAV16*01	.	TRAJ21*01	.	TRAV	sym_1
GSE198600	1	TGCGCCAGCACCCCCGAAGGGACCCAGACCCAGTACTTC	CASTPEGTQTQYF	TRBV5-1*01	TRBD1*01	TRBJ2-5*01	TRBC	TRBV	sym_1
GSE198600	1	TGTGCAGCAAGCGAAGAGGGACTCACGGAAGGAGGAAACAAACTCACCTTT	CAASEEGLTEGGNKLTF	TRAV23/DV6*02	.	TRAJ10*01	.	TRAV	sym_1
GSE198600	1	TGTGCCAGCAGCCCTCAATTTGGGGCCGGCTACAATGAGCAGTTCTTC	CASSPQFGAGYNEQFF	TRBV16*01	TRBD1*01	TRBJ2-1*01	TRBC	TRBV	sym_1
GSE198600	1	TGTGCCAGCAGTTACTACCAGAACACCGAGGAGCTGTTTTTT	CASSYYQNTEELFF	TRBV6-2*01	.	TRBJ2-2*01	TRBC	TRBV	sym_1
GSE198600	1	TGTGTGGTCACTGACAGAGGCTCAACCCTGGGGAGGCTATACTTT	CVVTDRGSTLGRLYF	TRAV10*01	.	TRAJ18*01	TRAC	TRAV	sym_1
GSE198600	1	TGTGCTGTGGGTGCACGGGGGAGCAGTGCTTCCAATATAATCTTT	CAVGARGSSASNIIF	TRAV8-3*01	.	TRAJ3*01	.	TRAV	sym_1
GSE198600	1	TGTGCTCTCGATGCCATGAATTCTGGGGGTTACCAGAAAGTTACCTTT	CALDAMNSGGYQKVTF	TRAV16*01	.	TRAJ13*01	TRAC	TRAV	sym_1
GSE198600	1	TGTGCAGAGATGGGGTGGGCAGGAGGAAGCTACATACCTACATTT	CAEMGWAGGSYIPTF	TRAV13-2*01	.	TRAJ6*01	.	TRAV	sym_1
GSE198600	1	TGTGCCAGCAGCTTTTGGGGCACGAAGAGGGATGAGCAGTTCTTC	CASSFWGTKRDEQFF	TRBV11-1*01	TRBD1*01	TRBJ2-1*01	TRBC	TRBV	sym_1
GSE198600	1	TGTGCTACGGACGCACAGGGAGGAAAGCTTATCTTC	CATDAQGGKLIF	TRAV17*01	.	TRAJ23*01	TRAC	TRAV	sym_1
GSE198600	1	TGTGCCAGCAGTCCTCCATTAACTAAGCGGGAGATCGATGAGCAGTTCTTC	CASSPPLTKREIDEQFF	TRBV12-3*01	TRBD2*02	TRBJ2-1*01	TRBC	TRBV	sym_1
GSE198600	1	TGTGCCTCCCATTCTGGGGGTTACCAGAAAGTTACCTTT	CASHSGGYQKVTF	TRAV24*01	.	TRAJ13*01	TRAC	TRAV	sym_1
GSE198600	1	TGTGCAGCAAGTATGACAGGAGGAGGTGCTGACCGACTCACCTTT	CAASMTGGGADRLTF	TRAV13-1*01	.	TRAJ45*01	.	TRAV	sym_1
GSE198600	1	TGTGCCTGGAGTGTACTGGATACGCAGTATTTT	CAWSVLDTQYF	TRBV30*01	.	TRBJ2-3*01	TRBC	TRBV	sym_1
GSE198600	1	TGTGCTTATAGGCCCCCGAGCCTTCAGGGCGGATCTGAAAAGCTTGTCTTT	CAYRPPSLQGGSEKLVF	TRAV38-2/DV8*01	.	TRAJ57*01	.	TRAV	sym_1
GSE198600	1	TGTGCCAGCAGCTTTCTAGGACTAGCGGGAGGTGGATCCTACAATGTGCAGTTCTTC	CASSFLGLAGGGSYNVQFF	TRBV5-8*01	TRBD2*02	TRBJ2-1*01	TRBC	TRBV	sym_1
GSE198600	1	TGCAGCGTTGAGGGCCGACGGGAGAGTCCAAAGAATGAGCAGTTCTTC	CSVEGRRESPKNEQFF	TRBV29-1*01	TRBD2*02	TRBJ2-1*01	TRBC	TRBV	sym_1
GSE198600	1	TGTGCCTGGAGTCCCATATTTCCTGAAGCTTTCTTT	CAWSPIFPEAFF	TRBV30*01	.	TRBJ1-1*01	TRBC	TRBV	sym_1
GSE198600	1	TGTGCCAGTACCATCGACGGGCCCAGGGACACTGAAGCTTTCTTT	CASTIDGPRDTEAFF	TRBV19*01	TRBD1*01	TRBJ1-1*01	TRBC	TRBV	sym_1
GSE198600	1	TGTGCCAGCAGTTCACCCCTGACAGGTGCCTATGGCTACACCTTC	CASSSPLTGAYGYTF	TRBV12-3*01	TRBD1*01	TRBJ1-2*01	TRBC	TRBV	sym_1
GSE198600	1	TGCAGTGCTAGAATCCAAACCGGGGAGCTGTTTTTT	CSARIQTGELFF	TRBV20-1*01	TRBD2*01	TRBJ2-2*01	TRBC	TRBV	sym_1
GSE198600	1	TGCATCGTCAGAGTCGCCGGGGGGAACCAGGGAGGAAAGCTTATCTTC	CIVRVAGGNQGGKLIF	TRAV26-1*01	.	TRAJ23*01	.	TRAV	sym_1
GSE198600	1	TGTGCTGTGCCTTCCTCTGGCAACACAGGCAAACTAATCTTT	CAVPSSGNTGKLIF	TRAV8-3*01	.	TRAJ37*01	.	TRAV	sym_1
GSE198600	1	TGTGCTGCGAATACTGGAGGAACAATTGATAAACTCACATTT	CAANTGGTIDKLTF	TRAV22*01	.	TRAJ2*01	.	TRAV	sym_1
GSE198600	1	TGTGCCAGCAGTCCTACGACAGGGATCGGCGAGCAGTACTTC	CASSPTTGIGEQYF	TRBV7-2*01	TRBD1*01	TRBJ2-7*01	TRBC	TRBV	sym_1
GSE198600	1	TGTGCCACCTGGGATATCGCGAATTATTATAAGAAACTCTTT	CATWDIANYYKKLF	TRGV8*01	.	TRGJ1*01	TRGC	TRGV	sym_1
GSE198600	1	TGTGCTCTGGGAAATGCTGGCAACAACCGTAAGCTGATTTGG	CALGNAGNNRKLIW	TRAV9-2*01	.	TRAJ38*01	TRAC	TRAV	sym_1
GSE198600	1	TGTGCAGGATGGGGCTATGGTCAGAATTTTGTCTTT	CAGWGYGQNFVF	TRAV27*01	.	TRAJ26*01	.	TRAV	sym_1
GSE198600	1	TGTGCCAGCAGCCAAGGATCAGGGGTCGGGGAGCTGTTTTTT	CASSQGSGVGELFF	TRBV14*01	TRBD1*01	TRBJ2-2*01	TRBC	TRBV	sym_1
GSE198600	5	TGCAGCGTTACGGGACTACTAAACAATGAGCAGTTCTTC	CSVTGLLNNEQFF	TRBV29-1*01	TRBD2*01	TRBJ2-1*01	TRBC	TRBV	asym_5
GSE198600	5	TGTGCAATGAGCGGATACAACTTCAACAAATTTTACTTT	CAMSGYNFNKFYF	TRAV14/DV4*02	.	TRAJ21*01	TRAC	TRAV	asym_5
GSE198600	5	TGTGCTGCGTGGGAACCGCCGAATTATTATAAGAAACTCTTT	CAAWEPPNYYKKLF	TRGV10*02	.	TRGJ1*01	TRGC	TRGV	asym_5
GSE198600	4	TGTGCCAGCAGTTTTGGAGGTGAAAAACTGTTTTTT	CASSFGGEKLFF	TRBV12-3*01	TRBD2*02	TRBJ1-4*01	TRBC	TRBV	asym_5
GSE198600	3	TGTGCTGCCAAGACCCATTATTATAAGAAACTCTTT	CAAKTHYYKKLF	TRGV10*01	.	TRGJ1*02	TRGC	TRGV	asym_5
GSE198600	3	TGTGCAGCAAGTTTAACTGGGGCAAACAACCTCTTCTTT	CAASLTGANNLFF	TRAV13-1*01	.	TRAJ36*01	.	TRAV	asym_5
GSE198600	3	TGTGCCAGCAGTTTATTCGGACAGAGCACAGATACGCAGTATTTT	CASSLFGQSTDTQYF	TRBV27*01	TRBD1*01	TRBJ2-3*01	TRBC	TRBV	asym_5
GSE198600	3	TGTGCCGTGAACCCCCGCGGAGGAGGAAGCTACATACCTACATTT	CAVNPRGGGSYIPTF	TRAV12-2*01	.	TRAJ6*01	TRAC	TRAV	asym_5
GSE198600	2	TGTGCCAGCAGCTTGGAAGCGACAGGGGTCGGGGAAAAACTGTTTTTT	CASSLEATGVGEKLFF	TRBV5-6*01	TRBD1*01	TRBJ1-4*01	TRBC	TRBV	asym_5
GSE198600	2	TGTGCCCTCGCAGAGAGAGCACTTACTTTT	CALAERALTF	TRAV5*01	.	TRAJ5*01	TRAC	TRAV	asym_5
GSE198600	2	TGTGCTGTGCCGCGATCTTATAACACCGACAAGCTCATCTTT	CAVPRSYNTDKLIF	TRAV20*01	.	TRAJ34*01	.	TRAV	asym_5
GSE198600	2	TGTGCTCTGAGTGGGGAATATGGAAACAAGCTGGTCTTT	CALSGEYGNKLVF	TRAV9-2*01	.	TRAJ47*02	.	TRAV	asym_5
GSE198600	2	TGTGCAGAGAGTATAAATGCTGGTGGTACTAGCTATGGAAAGCTGACATTT	CAESINAGGTSYGKLTF	TRAV5*01	.	TRAJ52*01	.	TRAV	asym_5
GSE198600	2	TGCGCCAGCAGCCAAGTAGGAGCCTATAATTCACCCCTCCACTTT	CASSQVGAYNSPLHF	TRBV4-1*01	.	TRBJ1-6*02	TRBC	TRBV	asym_5
GSE198600	2	TGTGCAGCAAGCGTGAATGCTGGTGGTACTAGCTATGGAAAGCTGACATTT	CAASVNAGGTSYGKLTF	TRAV29/DV5*01	.	TRAJ52*01	.	TRAV	asym_5
GSE198600	2	TGTGCTACGGACGGGGCTGGGAGTTACCAACTCACTTTC	CATDGAGSYQLTF	TRAV17*01	.	TRAJ28*01	TRAC	TRAV	asym_5
GSE198600	2	TGCAGCGTTGGACAGAACACTGAAGCTTTCTTT	CSVGQNTEAFF	TRBV29-1*01	TRBD1*01	TRBJ1-1*01	TRBC	TRBV	asym_5
GSE198600	2	TGTGCTACGGAGGGTTCTAACGACTACAAGCTCAGCTTT	CATEGSNDYKLSF	TRAV17*01	.	TRAJ20*01	TRAC	TRAV	asym_5
GSE198600	1	TGTGCCAGCAGCTCCGGGCAGGTCTCGAACACCGGGGAGCTCTTTTTT	CASSSGQVSNTGELFF	TRBV9*01	TRBD2*01	TRBJ2-2*01	TRBC	TRBV	asym_5
GSE198600	1	TGTGCTGTGAGAGACCTTTCTGGTGGCTACAATAAGCTGATTTTT	CAVRDLSGGYNKLIF	TRAV3*01	.	TRAJ4*01	.	TRAV	asym_5
GSE198600	1	TGTGCCGTGAATGCGCGGGGTACTGGAGGCTTCAAAACTATCTTT	CAVNARGTGGFKTIF	TRAV8-1*01	.	TRAJ9*01	.	TRAV	asym_5
GSE198600	1	TGTGCCACCAGTGGACCACCGGGGCGCGGCACAGATACGCAGTATTTT	CATSGPPGRGTDTQYF	TRBV24-1*01	TRBD2*01	TRBJ2-3*01	TRBC	TRBV	asym_5
GSE198600	1	TGTGCCACCTGGGACAGGATGAATTATTATAAGAAACTCTTT	CATWDRMNYYKKLF	TRGV5P*02	.	TRGJ1*01	TRGC	TRGV	asym_5
GSE198600	1	TGTGCTACGGACGGAGGCGACAAGCTCATCTTT	CATDGGDKLIF	TRAV17*01	.	TRAJ34*01	TRAC	TRAV	asym_5
GSE198600	1	TGTGCAGGAGGGGGAAGCCAAGGAAATCTCATCTTT	CAGGGSQGNLIF	TRAV27*01	.	TRAJ42*01	.	TRAV	asym_5
GSE198600	1	TGCAGTGCTAGCCCGGGACAGGGGGGGATGAACACTGAAGCTTTCTTT	CSASPGQGGMNTEAFF	TRBV20-1*01	TRBD1*01	TRBJ1-1*01	TRBC	TRBV	asym_5
GSE198600	1	TGTGCCAGCAGCCCCCCCCTAGCGGGGGGAGGCAATGAGCAGTTCTTC	CASSPPLAGGGNEQFF	TRBV4-2*01	TRBD2*01	TRBJ2-1*01	TRBC	TRBV	asym_5
GSE198600	1	TGTGCTCTAGAGAAGAACGGAGGAAGCTACATACCTACATTA	CALEKNGGSYIPTL	TRAV6*01	.	TRAJ6*01	.	TRAV	asym_5
GSE198600	1	TGTGCTGGGAAAGGTGGGTATTCA	CAGKGGYS	TRAV12-2*01	.	TRAJ45*01	.	TRAV	asym_5
GSE198600	1	TGTGCCAGCAGAGACCGGGGACAACTGAACACCGGGGAGCTGTTTTTT	CASRDRGQLNTGELFF	TRBV28*01	TRBD1*01	TRBJ2-2*01	TRBC	TRBV	asym_5
GSE198600	1	TGTGCTGTGAGGCCGGGTAACAATGCCAGACTCATGTTT	CAVRPGNNARLMF	TRAV21*01	.	TRAJ31*01	TRAC	TRAV	asym_5
GSE198600	1	TGTGCTCTGAGTGAGAATAATGCAGGCAACATGCTCACCTTT	CALSENNAGNMLTF	TRAV19*01	.	TRAJ39*01	.	TRAV	asym_5
GSE198600	1	TGTGCCAGCAGCTTAGGGCCCCAGCTGTCACCCCTCCACTTT	CASSLGPQLSPLHF	TRBV7-8*01	.	TRBJ1-6*01	TRBC	TRBV	asym_5
GSE198600	1	TGTGCCAGCGTTATGTCAGGCCGTAACACCGGGGAGCTGTTTTTT	CASVMSGRNTGELFF	TRBV2*01	TRBD2*01	TRBJ2-2*01	TRBC	TRBV	asym_5
GSE198600	1	TGCAGTGCACCCAAGGCGGAGGGCTACAATCAGCCCCAGCATTTT	CSAPKAEGYNQPQHF	TRBV20-1*01	TRBD2*01	TRBJ1-5*01	TRBC	TRBV	asym_5
GSE198600	1	TGTGCCACCTGGGATAGGCTTCGGGGTTATAAGAAACTCTTT	CATWDRLRGYKKLF	TRGV8*01	.	TRGJ1*02	TRGC	TRGV	asym_5
GSE198600	1	TGTGCCAGCACCCCGGCGGGGGGAACTGAAGCTTTCTAT	CASTPAGGTEAFY	TRBV9*01	TRBD2*01	TRBJ1-1*01	TRBC	TRBV	asym_5
GSE198600	1	TGTGCTACAGGGAGCTCTGGAAACACCATATATTTT	CATGSSGNTIYF	TRBV7-9*01	TRBD1*01	TRBJ1-3*01	TRBC	TRBV	asym_5
GSE198600	1	TGCATCGTCAGAGTCGGGGGTGGGAACCAGGGAGGAAAGCTTATCTTC	CIVRVGGGNQGGKLIF	TRAV26-1*01	.	TRAJ23*01	.	TRAV	asym_5
GSE198600	1	TGTGCCAGCTTTTCGCGGCAGACTGGAAACACCATATATTTT	CASFSRQTGNTIYF	TRBV28*01	.	TRBJ1-3*01	TRBC	TRBV	asym_5
GSE198600	1	TGTGCAGGTTTCGGAGGAAGCCAAGGAAATCTCATCTTT	CAGFGGSQGNLIF	TRAV27*01	.	TRAJ42*01	.	TRAV	asym_5
GSE198600	1	TGTGCAATGAGAGCCGGTAACCAGTTCTATTTT	CAMRAGNQFYF	TRAV12-3*01	.	TRAJ49*01	.	TRAV	asym_5
GSE198600	1	TGTGCTCTTAATAGTGGAGGTAGCAACTATAAACTGACATTT	CALNSGGSNYKLTF	TRAV41*01	.	TRAJ53*01	.	TRAV	asym_5
GSE198600	1	TGTGCTGCGTGGGATCCCCATTTTGATTATTATAAGAAACTCTTT	CAAWDPHFDYYKKLF	TRGV10*02	.	TRGJ1*01	TRGC	TRGV	asym_5
GSE198600	1	TGTGCTGTGAGTGGAGATTCTAGCTATGGAAAGCTGACATTT	CAVSGDSSYGKLTF	TRAV8-4*01	.	TRAJ52*01	.	TRAV	asym_5
GSE198600	1	TGTGCCAGCAACCAAAGGGCCGGGGAGCTGTTTTTT	CASNQRAGELFF	TRBV4-2*01	TRBD2*01	TRBJ2-2*01	TRBC	TRBV	asym_5
GSE198600	1	TGTGCCATCAGTGACGGGACTAGCGGTTACAATGAGCAGTTCTTC	CAISDGTSGYNEQFF	TRBV10-3*01	TRBD2*01	TRBJ2-1*01	TRBC	TRBV	asym_5
GSE198600	1	TGTGCTGTCGATCCTATAACTCAGGGCGGATCTGAAAAGCTGGTCTTT	CAVDPITQGGSEKLVF	TRAV21*01	.	TRAJ57*01	.	TRAV	asym_5
GSE198600	1	TGTGCAGGGGCTGGGCGATCAGGAGGAGGTGCTGACGGACTCACCTTT	CAGAGRSGGGADGLTF	TRAV25*01	.	TRAJ45*01	TRAC	TRAV	asym_5
GSE198600	1	TGTGCTACGGACGCGGGGAGCTGGGGGAAATTGCAGTTT	CATDAGSWGKLQF	TRAV17*01	.	TRAJ24*02	.	TRAV	asym_5
GSE198600	1	TGTGCCAGCAGCTCGAAGCTTGGACAGGGAAACACTGAAGCTTTCTTT	CASSSKLGQGNTEAFF	TRBV7-8*03	TRBD1*01	TRBJ1-1*01	TRBC	TRBV	asym_5
GSE198600	1	TGTGCCTGGAGTCCCGGGAGGGGGCGCACTGAAGCTTTCTTT	CAWSPGRGRTEAFF	TRBV30*01	TRBD2*02	TRBJ1-1*01	TRBC	TRBV	asym_5
GSE198600	1	TGCGCCAGCAGCTTGGTTGGGAGATACAATGAGCAGTTCTTC	CASSLVGRYNEQFF	TRBV5-1*01	TRBD2*02	TRBJ2-1*01	TRBC	TRBV	asym_5
GSE198600	1	TGTGCAGGGCCGGACGACTACAAGCTCAGCTTT	CAGPDDYKLSF	TRAV25*01	.	TRAJ20*01	.	TRAV	asym_5
GSE198600	1	TGTGCCAGCAGTTCCGACAGGGTTGGGGGGACTGAGCAGTTCTTC	CASSSDRVGGTEQFF	TRBV28*01	TRBD1*01	TRBJ2-1*01	TRBC	TRBV	asym_5
GSE198600	1	TGTGCAGCAAGCGCGTATGCTGGTGGTACTAGCTATGGAAAGCTGACATTT	CAASAYAGGTSYGKLTF	TRAV29/DV5*01	.	TRAJ52*01	.	TRAV	asym_5
GSE198600	4	TGTGCAGCAATTTGAGGAAGCCAAGGAAATCTCATCTTT	CAAI_GSQGNLIF	TRAV13-1*01	.	TRAJ42*01	.	TRAV	asym_4
GSE198600	4	TGTGCAGAGGGGGCCTATTCTGGGGGTTACCAGAAAGTTACCTTT	CAEGAYSGGYQKVTF	TRAV5*01	.	TRAJ13*02	TRAC	TRAV	asym_4
GSE198600	3	TGTGCCACCTGGGATGACGAGAAACTCTTT	CATWDDEKLF	TRGV4*02	.	TRGJ1*02	TRGC	TRGV	asym_4
GSE198600	2	TGTGCAGCAAAGTTCGGAGGGGGAGGAGGTGCTGACGGACTCACCTTT	CAAKFGGGGGADGLTF	TRAV13-1*01	.	TRAJ45*01	.	TRAV	asym_4
GSE198600	2	TGCGCCAGCAGCCAAGCCCGAGGGCTCGGGGATACGCAGTATTTT	CASSQARGLGDTQYF	TRBV4-3*01	TRBD2*01	TRBJ2-3*01	TRBC	TRBV	asym_4
GSE198600	2	TGTGCTGTGAGAGACTTCGCAGGCAAATCAACCTTT	CAVRDFAGKSTF	TRAV3*01	.	TRAJ27*01	TRAC	TRAV	asym_4
GSE198600	2	TGTGCCAGCAGTTACAACAGGGGATACGAGCAGTACTTC	CASSYNRGYEQYF	TRBV6-6*01	TRBD1*01	TRBJ2-7*01	TRBC	TRBV	asym_4
GSE198600	2	TGTGCCTTGTGGGAGGTACAAGAGTTGGGCAAAAAAATCAAGGTATTT	CALWEVQELGKKIKVF	TRGV9*01	.	TRGJP*01	TRGC	TRGV	asym_4
GSE198600	2	TGTGCCAGCAGCCCCCCGGGCCTAGAAGCTTTCTTT	CASSPPGLEAFF	TRBV7-9*03	TRBD2*01	TRBJ1-1*01	TRBC	TRBV	asym_4
GSE198600	1	TGTGCCAGCAGTTACACGCGTTCGAACACTGAAGCTTTCTTT	CASSYTRSNTEAFF	TRBV6-2*01	.	TRBJ1-1*01	TRBC	TRBV	asym_4
GSE198600	1	TGTGTGGTGAGCGCGACCAATGCAGGCAAATCAACCTTT	CVVSATNAGKSTF	TRAV10*01	.	TRAJ27*01	TRAC	TRAV	asym_4
GSE198600	1	TGTGCCAGCTCACCACCGGGCCAGGATACGCAGTATTTT	CASSPPGQDTQYF	TRBV18*01	TRBD1*01	TRBJ2-3*01	TRBC	TRBV	asym_4
GSE198600	1	TGCGCCAGCAGCAACCGAGCCGGGGCCAACGTCCTGACTTTC	CASSNRAGANVLTF	TRBV5-1*01	TRBD2*01	TRBJ2-6*01	TRBC	TRBV	asym_4
GSE198600	1	TGTGCAGAGAGCTTCAACCAGGCAGGAACTGCTCTGATCTTT	CAESFNQAGTALIF	TRAV5*01	.	TRAJ15*01	.	TRAV	asym_4
GSE198600	1	TGTGCCAGCAGCGCTGATCTGAACACTGAAGCTTTCTTT	CASSADLNTEAFF	TRBV7-6*01	.	TRBJ1-1*01	TRBC	TRBV	asym_4
GSE198600	1	TGTGCCACCAGTGACTCCCGGACTACGTTAACTGAAGCTTTCTTT	CATSDSRTTLTEAFF	TRBV24-1*01	TRBD2*01	TRBJ1-1*01	TRBC	TRBV	asym_4
GSE198600	1	TGTGCCAGCCGGACCGACCTTAGCTCCTACGAGCAGTACTTC	CASRTDLSSYEQYF	TRBV6-1*01	.	TRBJ2-7*01	TRBC	TRBV	asym_4
GSE198600	1	TGTGCCAGCAGGGAAGCAGGCTCCAACACTGAAGCTTTCTTT	CASREAGSNTEAFF	TRBV25-1*01	TRBD1*01	TRBJ1-1*01	TRBC	TRBV	asym_4
GSE198600	1	TGTGCCAGCAGTTTCACAGTAGGGACGGGAAGTTACAATGAGCAGTTCTTC	CASSFTVGTGSYNEQFF	TRBV27*01	TRBD1*01	TRBJ2-1*01	TRBC	TRBV	asym_4
GSE198600	1	TGTGCCTGTGAGCCCGTTGGGGGCCCCACCGATAAACTCATCTTT	CACEPVGGPTDKLIF	TRDV2*01	TRDD3*01	TRDJ1*01	.	TRDV	asym_4
GSE198600	1	TGTGCCAGCAGCCAAGGGAGGGGCTCTGGGGCCAACGTCCTGACTTTC	CASSQGRGSGANVLTF	TRBV3-1*01	TRBD2*02	TRBJ2-6*01	TRBC	TRBV	asym_4
GSE198600	1	TGTGCCAGCAGCCCCCGTTCCGGCGCTGACTATGGCTACACCTTC	CASSPRSGADYGYTF	TRBV9*01	TRBD2*01	TRBJ1-2*01	TRBC	TRBV	asym_4
GSE198600	1	TGTGCAATGACGGAAACCAGTGGCTCTAGGTTGACCTTT	CAMTETSGSRLTF	TRAV12-3*01	.	TRAJ58*01	.	TRAV	asym_4
GSE198600	1	TGTGCCCTCCTTAACACCAATGCAGGCAAATCAACCTTT	CALLNTNAGKSTF	TRAV21*01	.	TRAJ27*01	.	TRAV	asym_4
GSE198600	1	TGCTCCAGCAGCGTGGGACAGCGCTATGGCTACACCTTC	CSSSVGQRYGYTF	TRBV5-1*01	TRBD2*01	TRBJ1-2*01	TRBC	TRBV	asym_4
GSE198600	1	TGTGCCTGTGAGCCCGTTGGGGGACCCACCGATAAACTCATCTTT	CACEPVGGPTDKLIF	TRDV2*01	TRDD3*01	TRDJ1*01	.	TRDV	asym_4
GSE198600	1	TGTGCTGTGAGAGACATAGGGGATAGCAGCTATAAATTGATCTTC	CAVRDIGDSSYKLIF	TRAV3*01	.	TRAJ12*01	.	TRAV	asym_4
GSE198600	1	TGTGCCAGCAGCTTACCGGGGAGAGGATCACCCCTCCACTTT	CASSLPGRGSPLHF	TRBV7-3*01	TRBD1*01	TRBJ1-6*02	TRBC	TRBV	asym_4
GSE198600	1	TGTGCCAGCAGCAGCAAGCTCGGGGGGGGCAATCAGCCCCAGCATTTT	CASSSKLGGGNQPQHF	TRBV7-8*01	TRBD2*01	TRBJ1-5*01	TRBC	TRBV	asym_4
GSE198600	1	TGTGCCAGCAGTCTAACTAGCGGGCCCTACAATGAGCAGTTCTTC	CASSLTSGPYNEQFF	TRBV12-3*01	TRBD2*01	TRBJ2-1*01	TRBC	TRBV	asym_4
GSE198600	1	TGTGCAGCAAGCAACTATCAGTTAATCTGG	CAASNYQLIW	TRAV23/DV6*01	.	TRAJ33*01	TRAC	TRAV	asym_4
GSE198600	1	TGTGCCTGTGACACCGTTAGGGGGATTCGTAGGTACACCGATAAACTCATCTTT	CACDTVRGIRRYTDKLIF	TRDV2*01	TRDD3*01	TRDJ1*01	.	TRDV	asym_4
GSE198600	1	TGTGCCAGCAGTTCTACCGGGACTAGCCTCACAGATACGCAGTATTTT	CASSSTGTSLTDTQYF	TRBV27*01	TRBD2*01	TRBJ2-3*01	TRBC	TRBV	asym_4
GSE198600	1	TGCAGTGCTAGAGCCCGTGGCACAGATACGCAGTATTTT	CSARARGTDTQYF	TRBV20-1*01	.	TRBJ2-3*01	TRBC	TRBV	asym_4
GSE198600	1	TGTGCCAGCAGCCCGGAGGCGGACTACTACGAGCAGTACTTC	CASSPEADYYEQYF	TRBV4-2*01	TRBD2*01	TRBJ2-7*01	TRBC	TRBV	asym_4
GSE198600	1	TGTGTGGGCACGAACACCGGTAACCAGTTCTATTTT	CVGTNTGNQFYF	TRAV10*01	.	TRAJ49*01	.	TRAV	asym_4
GSE198600	1	TGTGCCCTTCCCGGCATGCGCTTT	CALPGMRF	TRAV38-2/DV8*01	.	TRAJ43*01	.	TRAV	asym_4
GSE198600	1	TGTGCCAGCAGCCTACGACAGGGGAGTAGAGATACGCAGTATTTT	CASSLRQGSRDTQYF	TRBV11-2*01	TRBD1*01	TRBJ2-3*01	TRBC	TRBV	asym_4
GSE198600	1	TGTGCTCTTGGGGAATTAGTTCCTCCGACGCACCCTACTGGGGGGCCCAAACTCATCTTT	CALGELVPPTHPTGGPKLIF	TRDV1*01	TRDD3*01	TRDJ1*01	.	TRDV	asym_4
GSE198600	1	TGTGCCTGTGACTACATGTCCACACGGAGGGTGGATAAACTCATCTTT	CACDYMSTRRVDKLIF	TRDV2*01	TRDD3*01	TRDJ1*01	.	TRDV	asym_4
GSE198600	1	TGTGCTGCGTGGGACTATTATAAGAAACTCTTT	CAAWDYYKKLF	TRGV10*02	.	TRGJ1*02	TRGC	TRGV	asym_4
GSE198600	1	TGCAGTGCTGGGTGGGATTTGGATACGCAGTATTTT	CSAGWDLDTQYF	TRBV20-1*01	.	TRBJ2-3*01	TRBC	TRBV	asym_4
GSE198600	1	TGTGCAGTACATACTGGAGGCTTCAAAACTATCTTT	CAVHTGGFKTIF	TRAV13-1*01	.	TRAJ9*01	.	TRAV	asym_4
GSE198600	1	TGTGCCAGCAGCTTGACAGGGGGAGATCAGCCCCAGCATTTT	CASSLTGGDQPQHF	TRBV7-6*01	TRBD1*01	TRBJ1-5*01	TRBC	TRBV	asym_4
GSE198600	1	TGTGCCAGCAGCTCCCCGGGGGAGGTTACCAGCTCCTACAATGAGCAGTTCTTC	CASSSPGEVTSSYNEQFF	TRBV7-9*01	TRBD2*01	TRBJ2-1*01	TRBC	TRBV	asym_4
GSE198600	1	TGTGCCAGCAGTGTGGCAGGACAGACCTATGGCTACACCTTC	CASSVAGQTYGYTF	TRBV27*01	TRBD1*01	TRBJ1-2*01	TRBC	TRBV	asym_4
GSE198600	1	TGTGCTTCGGAGGGGGGGAACAACAGACTCGCTTTT	CASEGGNNRLAF	TRAV1-2*01	.	TRAJ7*01	.	TRAV	asym_4
GSE198600	1	TGTGCCAGCAGTTTTCTAGCGGGGACAGATACGCAGTATTTT	CASSFLAGTDTQYF	TRBV28*01	TRBD2*01	TRBJ2-3*01	TRBC	TRBV	asym_4
GSE198600	4	TGCAGTGCTAGAGATGCAGGTAGCGCCTACGAGCAGTACTTC	CSARDAGSAYEQYF	TRBV20-1*01	TRBD2*01	TRBJ2-7*01	TRBC	TRBV	asym_3
GSE198600	2	TGTGCCAGCAGGGTAGAGGGAAAACTGTTTTTT	CASRVEGKLFF	TRBV7-2*01	TRBD2*02	TRBJ1-4*01	TRBC	TRBV	asym_3
GSE198600	2	TGTGCCAGCAGCGTTTCCAACCGGGACCACACTGAAGCTTTCTTT	CASSVSNRDHTEAFF	TRBV9*01	TRBD1*01	TRBJ1-1*01	TRBC	TRBV	asym_3
GSE198600	2	TGCACCAGCAGCCAAATCGGAACTAGCAAGAGAGATACGCAGTATTTT	CTSSQIGTSKRDTQYF	TRBV1*01	TRBD2*01	TRBJ2-3*01	TRBC	TRBV	asym_3
GSE198600	1	TGTGCTTTCATGATAGGAGGTGGTGCTACAAACAAGCTCATCTTT	CAFMIGGGATNKLIF	TRAV38-1*01	.	TRAJ32*02	.	TRAV	asym_3
GSE198600	1	TGTGCCAGCAGTGGAGGGAGTAGCGAAAAACTGTTTTTT	CASSGGSSEKLFF	TRBV25-1*01	TRBD2*01	TRBJ1-4*01	TRBC	TRBV	asym_3
GSE198600	1	TGTGCTCTGAGTGAGGTTAACTTCAACAAATTTTACTTT	CALSEVNFNKFYF	TRAV19*01	.	TRAJ21*01	TRAC	TRAV	asym_3
GSE198600	1	TGTGCTGTGAACCCCAATGCAGGCAAATCAACCTTT	CAVNPNAGKSTF	TRAV1-2*01	.	TRAJ27*01	.	TRAV	asym_3
GSE198600	1	TGCGCCAGCAGCTTGGCAGGGCAGAAGGGTCAGCCCCAGCATTTT	CASSLAGQKGQPQHF	TRBV5-1*01	TRBD1*01	TRBJ1-5*01	TRBC	TRBV	asym_3
GSE198600	1	TGTGCCTGTGACACCGTAGCTGGGCCGCATCACACCGATAAACTCATCTTT	CACDTVAGPHHTDKLIF	TRDV2*01	TRDD3*01	TRDJ1*01	.	TRDV	asym_3
GSE198600	1	TGTGCTGTGAGTGGGGGCTATAACGACTACAAGCTCAGCTTT	CAVSGGYNDYKLSF	TRAV1-2*01	.	TRAJ20*01	.	TRAV	asym_3
GSE198600	1	TGTGCCTGTGACACCCTACTGGGGGATTCAAAGTACACCGATAAACTCATCTTT	CACDTLLGDSKYTDKLIF	TRDV2*01	TRDD3*01	TRDJ1*01	TRDC	TRDV	asym_3
GSE198600	1	TGTGCCAGCAGCTTAAACCCGCAGGATGAGCAGTTCTTC	CASSLNPQDEQFF	TRBV7-9*01	.	TRBJ2-1*01	TRBC	TRBV	asym_3
GSE198600	1	TGTGCCATCAGTGACAATGCAGCGAAAGGAGATACGCAGTATTTT	CAISDNAAKGDTQYF	TRBV10-3*01	.	TRBJ2-3*01	TRBC	TRBV	asym_3
GSE198600	1	TGCATCCTCATCATGAATTATGGAGGAAGCCAAGGAAATCTCATCTTT	CILIMNYGGSQGNLIF	TRAV26-2*01	.	TRAJ42*01	.	TRAV	asym_3
GSE198600	3	TGTGCTGTGGGGGTCATTTATAACCAGGGAGGAAAGCTTATCTTC	CAVGVIYNQGGKLIF	TRAV22*01	.	TRAJ23*01	.	TRAV	asym_2
GSE198600	3	TGCAGTGCTCTGGTGAGGACAGATACGCAGTATTTT	CSALVRTDTQYF	TRBV20-1*01	TRBD1*01	TRBJ2-3*01	TRBC	TRBV	asym_2
GSE198600	3	TGTGCTTTCATCCCCGGTAACCAGTTCTATTTT	CAFIPGNQFYF	TRAV38-1*01	.	TRAJ49*01	TRAC	TRAV	asym_2
GSE198600	2	TGTGCCAGTAGTTGGCAGTCATCGGGAGGAAACACCATATATTTT	CASSWQSSGGNTIYF	TRBV19*01	TRBD2*02	TRBJ1-3*01	TRBC	TRBV	asym_2
GSE198600	2	TGTGCCGTGGCCGGATTGGGAGGAGGAAACAAACTCACCTTT	CAVAGLGGGNKLTF	TRAV12-2*01	.	TRAJ10*01	.	TRAV	asym_2
GSE198600	2	TGTGCCAGCAGCGCGGGCAGGGGATATTCTAACTATGGCTACACCTTC	CASSAGRGYSNYGYTF	TRBV2*01	TRBD2*02	TRBJ1-2*01	TRBC	TRBV	asym_2
GSE198600	2	TGCGCCAGCAGCCAAGATATTCAGGGGGCTGGGTCACCCCTCCACTTT	CASSQDIQGAGSPLHF	TRBV4-3*01	TRBD1*01	TRBJ1-6*01	TRBC	TRBV	asym_2
GSE198600	2	TGTGCTGTGACCTGGGACCGCTTCACGGGAGGAGGAAACAAACTCACCTTT	CAVTWDRFTGGGNKLTF	TRAV8-6*02	.	TRAJ10*01	.	TRAV	asym_2
GSE198600	2	TGTGCAATGGATAGCAGCTATAAATTGATCTTC	CAMDSSYKLIF	TRAV12-3*01	.	TRAJ12*01	.	TRAV	asym_2
GSE198600	1	TGTGCCAGCAGCTCCGGGACAGGCCTCTACAATGAGCAGTTCTTC	CASSSGTGLYNEQFF	TRBV27*01	TRBD1*01	TRBJ2-1*01	TRBC	TRBV	asym_2
GSE198600	1	TGCAGTGCTAGACGCGATCTAGCGGGGGGGCCTCATGAGCAGTTCTTC	CSARRDLAGGPHEQFF	TRBV20-1*01	TRBD2*01	TRBJ2-1*01	TRBC	TRBV	asym_2
GSE198600	1	TGTGCCGTCCTCCTTTCTGGTGGCTACAATAAGCTGATTTTT	CAVLLSGGYNKLIF	TRAV12-2*01	.	TRAJ4*01	.	TRAV	asym_2
GSE198600	1	TGTGCCAGCAGCTTAGAAGGGAATGCGAACACCGGGGAGCTGTTTTTT	CASSLEGNANTGELFF	TRBV7-3*01	TRBD2*01	TRBJ2-2*01	TRBC	TRBV	asym_2
GSE198600	1	TGTGCCGTGACGGACACGGGCAGGAGAGCACTTACTTTT	CAVTDTGRRALTF	TRAV12-2*01	.	TRAJ5*01	.	TRAV	asym_2
GSE198600	1	TGTGCCAGCAGCGTAGCTACCGGACGATCAGGGAACACTGAAGCTTTCTTT	CASSVATGRSGNTEAFF	TRBV9*01	TRBD1*01	TRBJ1-1*01	TRBC	TRBV	asym_2
GSE198600	1	TGTGCTGTGATTGATAGCAACTATCAGTTAATCTGG	CAVIDSNYQLIW	TRAV1-2*01	.	TRAJ33*01	.	TRAV	asym_2
GSE198600	1	TGTGCAGCAAGCCGCTCAGGATACAGCACCCTCACCTTT	CAASRSGYSTLTF	TRAV29/DV5*01	.	TRAJ11*01	TRAC	TRAV	asym_2
GSE198600	1	TGTGCCACCAGTAATCTTGGGGGGACTGAAGCTTTCTTT	CATSNLGGTEAFF	TRBV24-1*01	TRBD2*01	TRBJ1-1*01	TRBC	TRBV	asym_2
GSE198600	1	TGCGCCAGCAGCTTGGACCTCTCTGGGGCCAACGTCCTGACTTTC	CASSLDLSGANVLTF	TRBV5-1*01	TRBD1*01	TRBJ2-6*01	TRBC	TRBV	asym_2
GSE198600	1	TGTGCCAGCAGCGTAGGTTCACTAGCGGGGGAGGAGACCCAGTACTTC	CASSVGSLAGEETQYF	TRBV9*01	TRBD2*01	TRBJ2-5*01	TRBC	TRBV	asym_2
GSE198600	1	TGTGTGGTGAACTCGGCCTTTGGAAATGAGAAATTAACCTTT	CVVNSAFGNEKLTF	TRAV12-1*01	.	TRAJ48*01	.	TRAV	asym_2
GSE198600	1	TGTGCAATGAGCTTCAGTGCTTCCAAGATAATCTTT	CAMSFSASKIIF	TRAV12-3*01	.	TRAJ3*01	.	TRAV	asym_2
GSE198600	1	TGTGCTGTCAGGTTTGGTCAGAATTTTGTCTTT	CAVRFGQNFVF	TRAV22*01	.	TRAJ26*01	.	TRAV	asym_2
GSE198600	1	TGTGCTGTAAAGGCTGGAGGCTTCAAAACTATCTTT	CAVKAGGFKTIF	TRAV21*01	.	TRAJ9*01	TRAC	TRAV	asym_2
GSE198600	1	TGTGCCAGCACCCTGAGGGGGAATCAGCCCCAGCATTTT	CASTLRGNQPQHF	TRBV4-2*02	TRBD1*01	TRBJ1-5*01	TRBC	TRBV	asym_2
GSE198600	1	TGTGCCAGCAGTTCACCGGGACAGGTTCCCTACGAGCAGTACTTC	CASSSPGQVPYEQYF	TRBV28*01	TRBD1*01	TRBJ2-7*01	TRBC	TRBV	asym_2
GSE198600	1	TGTGCCAGCTCACCAAAAGCGCCGGGACAGGGACCTGGAAACACCATATATTTT	CASSPKAPGQGPGNTIYF	TRBV18*01	TRBD1*01	TRBJ1-3*01	TRBC	TRBV	asym_2
GSE198600	1	TGTGCCGTGACCTCATACAACTTCAACAAATTTTACTTT	CAVTSYNFNKFYF	TRAV12-2*01	.	TRAJ21*01	.	TRAV	asym_2
GSE198600	1	TGTGCAGCAAGTCGTGGTGGCTACAATAAGCTGATTTTT	CAASRGGYNKLIF	TRAV13-1*01	.	TRAJ4*01	.	TRAV	asym_2
GSE198600	1	TGTGCGTTTCTACCTGGTGGCTACAATAAGCTGATTTTT	CAFLPGGYNKLIF	TRAV21*01	.	TRAJ4*01	TRAC	TRAV	asym_2
GSE198600	1	TGTGCTCCTGATAATGCAGGCAACAAGCTAACTTTT	CAPDNAGNKLTF	TRAV17*01	.	TRAJ17*01	.	TRAV	asym_2
GSE198600	1	TGTGCCAGCAGCTTAGTCGGCAAGAGCTATGGCTACACCTTC	CASSLVGKSYGYTF	TRBV11-3*01	.	TRBJ1-2*01	TRBC	TRBV	asym_2
GSE198600	1	TGTGCAACCGGACTTAATGCTGGTGGTACTAGCTATGGAAAGCTGACATTT	CATGLNAGGTSYGKLTF	TRAV12-3*01	.	TRAJ52*01	TRAC	TRAV	asym_2
GSE198600	1	TGCATCCTGAGACCTAATAGCAACTATCAGTTAATCTGG	CILRPNSNYQLIW	TRAV26-2*01	.	TRAJ33*01	TRAC	TRAV	asym_2
GSE198600	1	TGTGCCACCTGGGACGGGATCAATTATAAGAAACTCTTT	CATWDGINYKKLF	TRGV2*01	.	TRGJ1*02	TRGC	TRGV	asym_2
GSE198600	1	TGTGCCAGCAGCTCCTCTTTTACAGTCTCCTACGAGCAGTACTTC	CASSSSFTVSYEQYF	TRBV5-5*01	.	TRBJ2-7*01	TRBC	TRBV	asym_2
GSE198600	1	TGTGCCACAAACCGGGACAGGACTCTAAATTCACCCCTCCACTTT	CATNRDRTLNSPLHF	TRBV6-5*01	TRBD1*01	TRBJ1-6*01	TRBC	TRBV	asym_2
GSE198600	1	TGTGCCAGGCCCCAGGGAGGGTCACCCCTCCACTTT	CARPQGGSPLHF	TRBV10-3*01	TRBD2*02	TRBJ1-6*02	TRBC	TRBV	asym_2
GSE198600	1	TGTGCCACCTGGGACATGTATAAGAAACTCTTT	CATWDMYKKLF	TRGV2*01	.	TRGJ1*02	TRGC	TRGV	asym_2
GSE198600	1	TGTGCCAGCAGCGGACGGGCTACCCGGGACGCAGATGAAGCTTTCTTT	CASSGRATRDADEAFF	TRBV9*01	TRBD1*01	TRBJ1-1*01	TRBC	TRBV	asym_2
GSE198600	1	TGCATCGTCGATCTCAAAGCTGCAGGCAACAAGCTAACTTTT	CIVDLKAAGNKLTF	TRAV26-1*01	.	TRAJ17*01	.	TRAV	asym_2
GSE198600	1	TGCAGCGGGGAAGACAGTAGCTATGGCTACACCTTC	CSGEDSSYGYTF	TRBV29-1*01	TRBD2*01	TRBJ1-2*01	TRBC	TRBV	asym_2
GSE198600	1	TGCGCCAGCAGCCACATGGGGGACTTTGAGGGAGATACGGAGTATTTT	CASSHMGDFEGDTEYF	TRBV4-1*01	TRBD2*01	TRBJ2-3*01	TRBC	TRBV	asym_2
GSE198600	1	TGTGCCAGCACTCCGTTAGGACCACTAGACTACGAGCAGTACTTC	CASTPLGPLDYEQYF	TRBV6-2*01	TRBD2*01	TRBJ2-7*01	TRBC	TRBV	asym_2
GSE198600	1	TGTGCCACCTGGGATGGCAATTATTATAAGAAACTCTTT	CATWDGNYYKKLF	TRGV4*01	.	TRGJ1*01	TRGC	TRGV	asym_2
GSE198600	1	TGTGCTGTGAGAGACCGGACGGGAGGAGGAAACAAACTCACCTTT	CAVRDRTGGGNKLTF	TRAV3*01	.	TRAJ10*01	TRAC	TRAV	asym_2
GSE198600	1	TGTGCCAGCGGAAGGGGGCAATTCACAGTCACTGAAGCTTTCTTT	CASGRGQFTVTEAFF	TRBV12-3*01	TRBD2*02	TRBJ1-1*01	TRBC	TRBV	asym_2
GSE198600	1	TGTGCCATCAGTGAGAAGGGAACCATGAACACTGAAGCTTTCTTT	CAISEKGTMNTEAFF	TRBV10-3*01	.	TRBJ1-1*01	TRBC	TRBV	asym_2
GSE198600	1	TGTGCTGCCTCCTGGGGGGGAGGAAACAAACTCACCTTT	CAASWGGGNKLTF	TRAV22*01	.	TRAJ10*01	TRAC	TRAV	asym_2
GSE198600	1	TGTGCCAGCAGCGCCAGATCCGGGAGTTCACCCCTCCACTTT	CASSARSGSSPLHF	TRBV13*01	TRBD2*02	TRBJ1-6*02	TRBC	TRBV	asym_2
GSE198600	1	TGTGCCAGCAGCGCCTCCCCCCAGGGGGGGACTGAAGCTTTCTTT	CASSASPQGGTEAFF	TRBV9*01	TRBD1*01	TRBJ1-1*01	TRBC	TRBV	asym_2
GSE198600	1	TGTGCCAGCAGTTACTCGGCGAACTCCCCCTCCTACGAGCAGTACTTC	CASSYSANSPSYEQYF	TRBV6-5*01	.	TRBJ2-7*01	TRBC	TRBV	asym_2
GSE198600	1	TGTGCCAGCAGAGTTGTTGGAGGCGGGGAAATATCTAGCACAGATACGCAGCATTTT	CASRVVGGGEISSTDTQHF	TRBV4-2*01	TRBD2*01	TRBJ2-3*01	TRBC	TRBV	asym_2
GSE198600	1	TGTGCTTATAGGAGCGCGTCTGGTGGCGGCACTGCCAGTAAACTCACCTTT	CAYRSASGGGTASKLTF	TRAV38-2/DV8*01	.	TRAJ44*01	.	TRAV	asym_2
GSE198600	1	TGTGCAGCAAGCAAACGTAGAGGAGGAAGCTACATACCTACATTT	CAASKRRGGSYIPTF	TRAV29/DV5*01	.	TRAJ6*01	.	TRAV	asym_2
GSE198600	1	TGTGCAGCAAGTGGCGGAGGAGGCTTTCAGAAACTTGTATTT	CAASGGGGFQKLVF	TRAV13-1*01	.	TRAJ8*01	.	TRAV	asym_2
GSE198600	1	TGTGCAGAACTATATGGGAACAACAGACTCGCTTTT	CAELYGNNRLAF	TRAV13-2*01	.	TRAJ7*01	.	TRAV	asym_2
GSE198600	1	TGTGCTTTCGTCCCCGTCGCAGGAGGAGGTGCTGACGGACTCACCTTT	CAFVPVAGGGADGLTF	TRAV38-1*01	.	TRAJ45*01	.	TRAV	asym_2
GSE198600	4	TGTGCCAGCAGCCAAGCGCTAGTCCCTTCCTACGAGCAGTACTTC	CASSQALVPSYEQYF	TRBV14*01	.	TRBJ2-7*01	TRBC	TRBV	asym_1
GSE198600	2	TGTGCCGTGAAGCCCTCTAACGACTACAAGCTCAGCTTT	CAVKPSNDYKLSF	TRAV12-2*01	.	TRAJ20*01	.	TRAV	asym_1
GSE198600	2	TGTGCCTGGGTTTCCTGCCTTGAAAGATGG	CAWVSCLERW	TRBV30*05	.	.	.	TRBV	asym_1
GSE198600	2	TGTGCCAGCAGCCAAGATAAGAGGATGGTCAATGAGCAGTTCTTC	CASSQDKRMVNEQFF	TRBV4-2*01	.	TRBJ2-1*01	TRBC	TRBV	asym_1
GSE198600	2	TGTGCCAGCAGCTTAGGGGTTAATCAGCCCCAGCATTTT	CASSLGVNQPQHF	TRBV7-2*01	TRBD1*01	TRBJ1-5*01	TRBC	TRBV	asym_1
GSE198600	1	TGTGCCAGCAGTTCCAGGGAAAAGGACACTGAAGCTTTCTTT	CASSSREKDTEAFF	TRBV27*01	TRBD1*01	TRBJ1-1*01	TRBC	TRBV	asym_1
GSE198600	1	TGTGCCAGCAGCCCCGGGACAACGTTGAACACTGAAGCTTTCTTT	CASSPGTTLNTEAFF	TRBV5-5*01	TRBD1*01	TRBJ1-1*01	TRBC	TRBV	asym_1
GSE198600	1	TGCACCAGCAGCCAAGATGTCAACAGGGCGTCGCTTGGAAACACCATATATTTT	CTSSQDVNRASLGNTIYF	TRBV1*01	TRBD1*01	TRBJ1-3*01	TRBC	TRBV	asym_1
GSE198600	1	TGTGCCAGCAGTACTCAGGGTCGAGGAACTGAAGCTTTCTTT	CASSTQGRGTEAFF	TRBV2*01	TRBD1*01	TRBJ1-1*01	TRBC	TRBV	asym_1
GSE198600	1	TGTGCTACGTTCCCTCAGGGCGGATCTGAAAAGCTGGTCTTT	CATFPQGGSEKLVF	TRAV17*01	.	TRAJ57*01	.	TRAV	asym_1
GSE198600	1	TGTGCCACCTGGGACGGCAACTATAAGAAACTCTTT	CATWDGNYKKLF	TRGV2*01	.	TRGJ1*02	TRGC	TRGV	asym_1
GSE198600	1	TGCCTCGTGGGTGACGGAAGCTTTCAGAAACTTGTATTT	CLVGDGSFQKLVF	TRAV4*01	.	TRAJ8*01	TRAC	TRAV	asym_1
GSE198600	1	TGTGCAGGGGGAGGAAGCCAAGGAAATCTCATCTTT	CAGGGSQGNLIF	TRAV27*01	.	TRAJ42*01	.	TRAV	asym_1
GSE198600	1	TGTGCTGTCAGATGGGAAACCAGTGGCTCTAGGTTGACCTTT	CAVRWETSGSRLTF	TRAV41*01	.	TRAJ58*01	.	TRAV	asym_1
GSE198600	1	TGTGTGGTGAAGAGAGGAAGCTACATACCTACATTT	CVVKRGSYIPTF	TRAV12-1*01	.	TRAJ6*01	.	TRAV	asym_1
GSE198600	1	TGTGCCAGCAGCTTAGGGACAGGGGGCGAGCAGTACTTC	CASSLGTGGEQYF	TRBV7-6*01	TRBD1*01	TRBJ2-7*01	TRBC	TRBV	asym_1
GSE198600	1	TGTGCTTATAAGGCAGGAAACACACCTCTTGTCTTT	CAYKAGNTPLVF	TRAV38-2/DV8*01	.	TRAJ29*01	TRAC	TRAV	asym_1
GSE198600	1	TGTGCAGGAGTAAAGCGATCTAGCAACACAGGCAAACTAATCTTT	CAGVKRSSNTGKLIF	TRAV27*01	.	TRAJ37*02	.	TRAV	asym_1
GSE198600	1	TGCGCCAGCAGCCAAGAATATCGGATTCCCTACGAGCAGTACTTC	CASSQEYRIPYEQYF	TRBV4-3*01	.	TRBJ2-7*01	TRBC	TRBV	asym_1
GSE198600	1	TGCGCCAGCAGTGGGTTGGAGGACATACCTAACTATGGCTACACCTTC	CASSGLEDIPNYGYTF	TRBV10-2*01	TRBD1*01	TRBJ1-2*01	TRBC	TRBV	asym_1
GSE198600	1	TGTGCAATGAGAGAGGGCCCGAATTCTGGGGGTTACCAGAAAGTTACCTTT	CAMREGPNSGGYQKVTF	TRAV14/DV4*01	.	TRAJ13*01	.	TRAV	asym_1
GSE198600	1	TGTGCAAGTCGCTTAGTAGAAGCTTTCTTT	CASRLVEAFF	TRBV12-2*01	.	TRBJ1-1*01	TRBC	TRBV	asym_1
GSE198600	1	TGTGCTGTGAGAGATTGGCAGGCAGGAACTGCTCTCATCTTT	CAVRDWQAGTALIF	TRAV3*01	.	TRAJ15*01	.	TRAV	asym_1
GSE198600	1	TGTGCCGTGAACCTGGCCGGAGGGGACTACAAGCTCAGCTTT	CAVNLAGGDYKLSF	TRAV12-2*01	.	TRAJ20*01	.	TRAV	asym_1
GSE198600	1	TGTGCTGTGGAGAAATACAACTTCAACAAATTTTACTTT	CAVEKYNFNKFYF	TRAV8-6*01	.	TRAJ21*01	.	TRAV	asym_1
GSE198600	1	TGCAGTGCCCGTATAGGGGTTGGAAACACCATATTTTTT	CSARIGVGNTIFF	TRBV20-1*01	TRBD1*01	TRBJ1-3*01	TRBC	TRBV	asym_1

## Sheet: Table S8
Table S8: Re-constructed γδ TCR from stable/asymptomatic and unstable/symptomatic human plaques.
dataset	count	CDR3nt	CDR3aa	V	D	J	C	chain	sample
GSE120521	6	TGTGCTCCCCCGTTCGCATTCCCAAGTTCCCTCTGGGGGCCACCGAAAGACGATAAACTCATCTTT	CAPPFAFPSSLWGPPKDDKLIF	TRDV1*01	TRDD3*01	TRDJ1*01	TRDC	TRDV	stable_1
GSE120521	6	TGTGCTCTTGGGGAACGTCCTACCCCGATCTACTGGGGGATACTGTACACCGATAAACTCATCTTT	CALGERPTPIYWGILYTDKLIF	TRDV1*01	TRDD3*01	TRDJ1*01	TRDC	TRDV	unstable_1
GSE120521	3	TGTGCTCTTGGGGCCTTATGGCCTTCCTTACGTACCTTGTACTGGGGGATAGGTGCCACCGATAAACTCATCTTT	CALGALWPSLRTLYWGIGATDKLIF	TRDV1*01	TRDD3*01	TRDJ1*01	.	TRDV	unstable_1
GSE120521	1	TGTGCCTTGTGGGAGGTGCAATATTATAAGAAACTCTTT	CALWEVQYYKKLF	TRGV9*01	.	TRGJ1*02	TRGC	TRGV	unstable_1
GSE120521	1	TGTGCTCTTTCGACTTTT	CALSTF	TRDV1*01	.	TRAJ16*01	.	TRDV	unstable_1
GSE120521	1	TGTGCCACCTGGGACAGGCGGTGGTATTATAAGAAACTCTTT	CATWDRRWYYKKLF	TRGV3*01	.	TRGJ1*02	TRGC	TRGV	unstable_1
GSE120521	1	TGTGCTGCGTCTAGCGATTATAAGAAACTCTTT	CAASSDYKKLF	TRGV10*01	.	TRGJ1*01	TRGC	TRGV	unstable_1
GSE120521	6	TGTGCTGCGTGGGATTACAATAAGAAACTCTTT	CAAWDYNKKLF	TRGV10*02	.	TRGJ1*02	TRGC	TRGV	stable_2
GSE120521	1	TGTGCCTGTGACACCGTGGGGGATAAGGATAAACTCATCTTT	CACDTVGDKDKLIF	TRDV2*01	TRDD3*01	TRDJ1*01	TRDC	TRDV	stable_2
GSE120521	6	TGTGCCTGTGACTCCGTACTGGGGGATACGCCACCTTACACCGATAAACTCATCTTT	CACDSVLGDTPPYTDKLIF	TRDV2*03	TRDD3*01	TRDJ1*01	TRDC	TRDV	unstable_2
GSE120521	2	TGTGCCACCTGGGACGGGCTTGTGAAACTCTTT	CATWDGLVKLF	TRGV3*01	.	TRGJ1*02	TRGC	TRGV	unstable_2
GSE120521	2	TGTGCCACCTGGGACAGGCGGAGGAAACTCTTT	CATWDRRRKLF	TRGV3*01	.	TRGJ1*02	TRGC	TRGV	unstable_2
GSE120521	2	TGTGCTGCGTGGGATCCCTAAGGGCAGAAACTCTTT	CAAWDP_GQKLF	TRGV10*02	.	TRGJ1*02	TRGC	TRGV	unstable_2
GSE120521	1	TGTGCTGCGTGGGAATGGTTGGTTCAAGATATTTGCTGAAGGGACTAAGCTCATAGTAACTTC	CAAWEWLVQDIC_RD_AHSNF	TRGV10*02	.	TRGJP1*01	TRGC	TRGV	unstable_2
GSE120521	3	TGTGCCACCTGGGACAGGAATTATTATAAGAAACTCTTT	CATWDRNYYKKLF	TRGV5*01	.	TRGJ1*01	TRGC	TRGV	stable_3
GSE120521	3	TGTGCTCTTGGGGCTTCTTCTGGTTCTGCAAGGCAACTGACCTTT	CALGASSGSARQLTF	TRDV1*01	TRDD3*01	TRAJ22*01	TRAC	TRDV	unstable_3
GSE120521	3	TGTGCCTTGTGGGAGGTGGGGCAAGAGTTGGGCAAAAAAATCAAGGTATTT	CALWEVGQELGKKIKVF	TRGV9*01	.	TRGJP*01	TRGC	TRGV	unstable_3
GSE120521	1	TGTGCCACCTGGGTACAGGATAGGAAACTCTTT	CATWVQDRKLF	TRGV8*01	.	TRGJ1*02	TRGC	TRGV	unstable_3
GSE120521	1	TGTGCCACCTGGGATGATTATAAGAAACTCTTT	CATWDDYKKLF	TRGV4*01	.	TRGJ1*02	TRGC	TRGV	unstable_3
GSE120521	3	TGTGCCACCTGGGACACTCGCCATAAGAAACTCTTT	CATWDTRHKKLF	TRGV3*01	.	TRGJ1*02	TRGC	TRGV	unstable_4
GSE120521	1	TGTGCCACCTGGGACGGGCCGGATAAGAAACTCTTT	CATWDGPDKKLF	TRGV2*03	.	TRGJ1*01	TRGC	TRGV	unstable_4
GSE198600	3	TGTGCCACCTGGGACGGGCCTAAGAAACTCTTT	CATWDGPKKLF	TRGV2*01	.	TRGJ1*02	TRGC	TRGV	sym_6
GSE198600	1	TGTGCCTGTGACACCGTAGGTGGGGGACCCACCGATAAACTCATCTTT	CACDTVGGGPTDKLIF	TRDV2*01	TRDD3*01	TRDJ1*01	TRDC	TRDV	sym_6
GSE198600	1	TGTGCCTTGTGGGAGGCCCATAAGAAACTCTTT	CALWEAHKKLF	TRGV9*01	.	TRGJ1*01	TRGC	TRGV	sym_6
GSE198600	1	TGTGCCTTGTGGGAGGTGGCAGAGTTGGGCAAAAAAATCAAGGTATTT	CALWEVAELGKKIKVF	TRGV9*01	.	TRGJP*01	TRGC	TRGV	sym_6
GSE198600	2	TGTGCTGCGTGGGATTATTATAAGAAACTCTTT	CAAWDYYKKLF	TRGV10*02	.	TRGJ1*01	TRGC	TRGV	sym_5
GSE198600	1	TGTGCCTTGTGGGAGGTCCCCTATAATAAACTCTTT	CALWEVPYNKLF	TRGV9*01	.	TRGJ1*01	TRGC	TRGV	sym_5
GSE198600	1	TGTGCTCTTGGGGAACAAATTCCTAATTCCTGGGGAGTACGGTACACCGATAAACTCATCTTT	CALGEQIPNSWGVRYTDKLIF	TRDV1*01	TRDD3*01	TRDJ1*01	.	TRDV	sym_4
GSE198600	1	TGTGCTCTTGGGGAACTATGGGACAACGCCGATAAACTCATCTTT	CALGELWDNADKLIF	TRDV1*01	TRDD3*01	TRDJ1*01	.	TRDV	sym_4
GSE198600	1	TGTGCTGCGTGGGGCTATAAGAAACTCTTT	CAAWGYKKLF	TRGV10*02	.	TRGJ1*02	TRGC	TRGV	sym_4
GSE198600	1	TGTGCCACCTGGGATAGCCTTAAGAAACTCTTT	CATWDSLKKLF	TRGV8*01	.	TRGJ1*01	TRGC	TRGV	sym_3
GSE198600	1	TGTGCTGCGTGGGTCCCAGGGGTTAATAAGAAACTCTTT	CAAWVPGVNKKLF	TRGV10*02	.	TRGJ1*01	TRGC	TRGV	sym_3
GSE198600	1	TGTGCTGCGTGGGATCAGGATTATTATAAGAAACTCTTT	CAAWDQDYYKKLF	TRGV10*02	.	TRGJ1*01	TRGC	TRGV	sym_2
GSE198600	1	TGTGCTCTTGGGGAAGAGGGGGGAAAGCTTATCTTC	CALGEEGGKLIF	TRDV1*01	TRDD3*01	TRAJ23*01	.	TRDV	sym_2
GSE198600	1	TGTGCCTGTGACACCGTTTCCACCCACACCGATAAACTCATCTTT	CACDTVSTHTDKLIF	TRDV2*01	.	TRDJ1*01	.	TRDV	sym_2
GSE198600	1	TGTGCCACCTGGGATATCGCGAATTATTATAAGAAACTCTTT	CATWDIANYYKKLF	TRGV8*01	.	TRGJ1*01	TRGC	TRGV	sym_1
GSE198600	5	TGTGCTGCGTGGGAACCGCCGAATTATTATAAGAAACTCTTT	CAAWEPPNYYKKLF	TRGV10*02	.	TRGJ1*01	TRGC	TRGV	asym_5
GSE198600	3	TGTGCTGCCAAGACCCATTATTATAAGAAACTCTTT	CAAKTHYYKKLF	TRGV10*01	.	TRGJ1*02	TRGC	TRGV	asym_5
GSE198600	1	TGTGCCACCTGGGACAGGATGAATTATTATAAGAAACTCTTT	CATWDRMNYYKKLF	TRGV5P*02	.	TRGJ1*01	TRGC	TRGV	asym_5
GSE198600	1	TGTGCCACCTGGGATAGGCTTCGGGGTTATAAGAAACTCTTT	CATWDRLRGYKKLF	TRGV8*01	.	TRGJ1*02	TRGC	TRGV	asym_5
GSE198600	1	TGTGCTGCGTGGGATCCCCATTTTGATTATTATAAGAAACTCTTT	CAAWDPHFDYYKKLF	TRGV10*02	.	TRGJ1*01	TRGC	TRGV	asym_5
GSE198600	3	TGTGCCACCTGGGATGACGAGAAACTCTTT	CATWDDEKLF	TRGV4*02	.	TRGJ1*02	TRGC	TRGV	asym_4
GSE198600	2	TGTGCCTTGTGGGAGGTACAAGAGTTGGGCAAAAAAATCAAGGTATTT	CALWEVQELGKKIKVF	TRGV9*01	.	TRGJP*01	TRGC	TRGV	asym_4
GSE198600	1	TGTGCCTGTGAGCCCGTTGGGGGCCCCACCGATAAACTCATCTTT	CACEPVGGPTDKLIF	TRDV2*01	TRDD3*01	TRDJ1*01	.	TRDV	asym_4
GSE198600	1	TGTGCCTGTGAGCCCGTTGGGGGACCCACCGATAAACTCATCTTT	CACEPVGGPTDKLIF	TRDV2*01	TRDD3*01	TRDJ1*01	.	TRDV	asym_4
GSE198600	1	TGTGCCTGTGACACCGTTAGGGGGATTCGTAGGTACACCGATAAACTCATCTTT	CACDTVRGIRRYTDKLIF	TRDV2*01	TRDD3*01	TRDJ1*01	.	TRDV	asym_4
GSE198600	1	TGTGCTCTTGGGGAATTAGTTCCTCCGACGCACCCTACTGGGGGGCCCAAACTCATCTTT	CALGELVPPTHPTGGPKLIF	TRDV1*01	TRDD3*01	TRDJ1*01	.	TRDV	asym_4
GSE198600	1	TGTGCCTGTGACTACATGTCCACACGGAGGGTGGATAAACTCATCTTT	CACDYMSTRRVDKLIF	TRDV2*01	TRDD3*01	TRDJ1*01	.	TRDV	asym_4
GSE198600	1	TGTGCTGCGTGGGACTATTATAAGAAACTCTTT	CAAWDYYKKLF	TRGV10*02	.	TRGJ1*02	TRGC	TRGV	asym_4
GSE198600	1	TGTGCCTGTGACACCGTAGCTGGGCCGCATCACACCGATAAACTCATCTTT	CACDTVAGPHHTDKLIF	TRDV2*01	TRDD3*01	TRDJ1*01	.	TRDV	asym_3
GSE198600	1	TGTGCCTGTGACACCCTACTGGGGGATTCAAAGTACACCGATAAACTCATCTTT	CACDTLLGDSKYTDKLIF	TRDV2*01	TRDD3*01	TRDJ1*01	TRDC	TRDV	asym_3
GSE198600	1	TGTGCCACCTGGGACGGGATCAATTATAAGAAACTCTTT	CATWDGINYKKLF	TRGV2*01	.	TRGJ1*02	TRGC	TRGV	asym_2
GSE198600	1	TGTGCCACCTGGGACATGTATAAGAAACTCTTT	CATWDMYKKLF	TRGV2*01	.	TRGJ1*02	TRGC	TRGV	asym_2
GSE198600	1	TGTGCCACCTGGGATGGCAATTATTATAAGAAACTCTTT	CATWDGNYYKKLF	TRGV4*01	.	TRGJ1*01	TRGC	TRGV	asym_2
GSE198600	1	TGTGCCACCTGGGACGGCAACTATAAGAAACTCTTT	CATWDGNYKKLF	TRGV2*01	.	TRGJ1*02	TRGC	TRGV	asym_1
